# Supplementary material for: Evolutionary Diversity of Prophage DNA in Klebsiella pneumoniae Chromosomes
Source: Front Microbiol. 2019 Dec 6;10:2840. doi: 10.3389/fmicb.2019.02840 (PMC6908951; doi:10.3389/fmicb.2019.02840)
Supplement: Supplementary file 1 [file Table_1.xlsx]

## Sheet: Sheet1
TABLE S1 Pairwise comparison of prophage backbone sequences using BLASTN
(Coverage+Identity)	Φ34618-sap	Φ20046-sap	ΦGOS436-sap	Φ3562-sap	ΦCAV1392-sap	ΦGeo154414-sap	ΦAR0152-sap	ΦKPNIH50-sap	ΦKP5-sap	Φ459-sap	Φ911021-sap	Φ675920-sap	Φ20079-sap	ΦKPNIH39-sap	Φ721005-sap	ΦKPNIH36-sap	ΦBAA2146-sap	ΦGOS442-sap	ΦINF164-sap	Φ19051-sap
Φ34618-sap		（94%+99%）	（84%+99%）	（81%+100%）	（76%+99%）	（62%+97%）	（60%+98%）	（58%+99%）	（54%+98%）	（51%+97%）	（46%+99%）	（46%+99%）	（45%+99%）	（45%+98%）	（43%+99%）	（42%+100%）	（33%+99%）	（23%+97%）	（20%+99%）	（15%+96%）
Φ20046-sap	（98%+99%）		（85%+99%）	（79%+100%）	（73%+100%）	（64%+97%）	（62%+98%）	（59%+99%）	（58%+98%）	（57%+97%）	（40%+99%）	（40%+99%）	（40%+99%）	（48%+98%）	（37%+99%）	（42%+99%）	（33%+99%）	（25%+97%）	（18%+100%）	（13%+95%）
ΦGOS436-sap	（99%+99%）	（93%+99%）		（79%+99%）	（72%+99%）	（59%+97%）	（56%+98%）	（55%+99%）	（56%+98%）	（55%+97%）	（36%+99%）	（36%+99%）	（36%+99%）	（47%+98%）	（36%+99%）	（32%+99%）	（22%+99%）	（27%+97%）	（6%+100%）	（4%+99%）
Φ3562-sap	（99%+100%）	（93%+100%）	（84%+99%）		（72%+99%）	（54%+97%）	（52%+97%）	（50%+98%）	（47%+97%）	（45%+95%）	（54%+99%）	（54%+99%）	（54%+99%）	（37%+95%）	（51%+99%）	（50%+99%）	（39%+99%）	（28%+97%）	（22%+100%）	（15%+95%）
ΦCAV1392-sap	（99%+99%）	（92%+100%）	（83%+99%）	（77%+99%）		（64%+97%）	（63%+98%）	（59%+99%）	（59%+98%）	（57%+97%）	（58%+99%）	（58%+99%）	（58%+99%）	（45%+98%）	（55%+99%）	（25%+100%）	（42%+99%）	（32%+97%）	（23%+100%）	（17%+95%）
ΦGeo154414-sap	（58%+97%）	（58%+97%）	（49%+97%）	（41%+97%）	（46%+97%）		（86%+98%）	（75%+97%）	（82%+98%）	（80%+96%）	（17%+98%）	（16%+97%）	（17%+98%）	（63%+97%）	（14%+97%）	（24%+96%）	（14%+98%）	（52%+98%）	（13%+99%）	（18%+94%）
ΦAR0152-sap	（58%+98%）	（58%+98%）	（48%+98%）	（41%+97%）	（47%+98%）	（87%+98%）		（74%+98%）	（96%+99%）	（78%+96%）	（16%+95%）	（16%+94%）	（17%+95%）	（61%+98%）	（14%+96%）	（23%+93%）	（14%+95%）	（56%+99%）	（13%+96%）	（18%+98%）
ΦKPNIH50-sap	（56%+99%）	（55%+99%）	（47%+99%）	（39%+98%）	（44%+99%）	（77%+97%）	（74%+98%）		（71%+98%）	（70%+97%）	（16%+97%）	（16%+97%）	（16%+97%）	（63%+96%）	（14%+97%）	（23%+93%）	（14%+97%）	（42%+97%）	（13%+97%）	（18%+95%）
ΦKP5-sap	（56%+98%）	（56%+98%）	（49%+98%）	（39%+97%）	（45%+98%）	（87%+98%）	（100%+98%）	（73%+98%）		（81%+96%）	（14%+99%）	（13%+98%）	（14%+99%）	（63%+98%）	（11%+99%）	（20%+96%）	（11%+99%）	（58%+99%）	（10%+99%）	（15%+98%）
Φ459-sap	（58%+97%）	（58%+97%）	（51%+97%）	（38%+95%）	（46%+97%）	（90%+96%）	（85%+96%）	（76%+97%）	（85%+96%）		（14%+99%）	（14%+97%）	（14%+99%）	（66%+97%）	（12%+99%）	（20%+94%）	（11%+99%）	（54%+99%）	（10%+99%）	（15%+96%）
Φ911021-sap	（99%+99%）	（87%+99%）	（71%+99%）	（99%+99%）	（99%+99%）	（40%+98%）	（39%+95%）	（36%+97%）	（31%+99%）	（30%+99%）		（99%+99%）	（99%+99%）	（22%+99%）	（93%+99%）	（42%+99%）	（71%+99%）	（18%+99%）	（40%+100%）	（29%+95%）
Φ675920-sap	（99%+99%）	（86%+99%）	（71%+99%）	（98%+99%）	（98%+99%）	（39%+97%）	（38%+94%）	（36%+97%）	（30%+98%）	（30%+97%）	（99%+99%）		（98%+99%）	（21%+99%）	（92%+99%）	（41%+99%）	（70%+99%）	（18%+99%）	（39%+100%）	（28%+95%）
Φ20079-sap	（99%+99%）	（87%+99%）	（72%+99%）	（100%+99%）	（100%+99%）	（44%+98%）	（39%+95%）	（37%+97%）	（31%+99%）	（30%+99%）	（99%+99%）	（99%+99%）		（22%+99%）	（93%+99%）	（42%+99%）	（72%+99%）	（18%+99%）	（40%+100%）	（29%+95%）
ΦKPNIH39-sap	（48%+98%）	（48%+98%）	（42%+98%）	（31%+95%）	（35%+98%）	（68%+97%）	（64%+98%）	（66%+96%）	（64%+98%）	（64%+97%）	（10%+99%）	（9%+99%）	（10%+99%）		（8%+99%）	（20%+95%）	（10%+99%）	（35%+94%）	（9%+99%）	（15%+92%）
Φ721005-sap	（97%+99%）	（84%+99%）	（74%+99%）	（97%+99%）	（97%+99%）	（35%+97%）	（34%+96%）	（33%+97%）	（26%+96%）	（26%+99%）	（97%+99%）	（96%+99%）	（97%+99%）	（18%+99%）		（37%+100%）	（68%+99%）	（19%+99%）	（35%+100%）	（25%+96%）
ΦKPNIH36-sap	（99%+100%）	（100%+99%）	（70%+99%）	（99%+99%）	（46%+100%）	（61%+96%）	（58%+93%）	（58%+93%）	（50%+96%）	（48%+94%）	（45%+99%）	（45%+99%）	（45%+99%）	（50%+95%）	（39%+100%）		（45%+100%）	（11%+99%）	（44%+100%）	（31%+95%）
ΦBAA2146-sap	（99%+99%）	（99%+99%）	（62%+99%）	（100%+99%）	（100%+99%）	（46%+98%）	（45%+95%）	（43%+97%）	（35%+99%）	（34%+99%）	（99%+99%）	（99%+99%）	（100%+99%）	（30%+99%）	（91%+99%）	（59%+100%）		（16%+99%）	（56%+100%）	（40%+95%）
ΦGOS442-sap	（42%+97%）	（42%+97%）	（40%+97%）	（39%+97%）	（42%+97%）	（94%+98%）	（100%+99%）	（74%+97%）	（100%+99%）	（87%+99%）	（14%+99%）	（14%+99%）	（14%+99%）	（57%+94%）	（14%+99%）	（8%+99%）	（9%+99%）		（8%+99%）	（17%+98%）
ΦINF164-sap	（99%+99%）	（99%+100%）	（27%+100%）	（100%+100%）	（100%+100%）	（82%+99%）	（82%+96%）	（77%+97%）	（50%+99%）	（47%+99%）	（99%+100%）	（98%+100%）	（100%+100%）	（45%+99%）	（87%+100%）	（99%+100%）	（100%+100%）	（22%+99%）		（76%+96%）
Φ19051-sap	（55%+96%）	（55%+95%）	（16%+99%）	（54%+95%）	（54%+95%）	（79%+94%）	（80%+98%）	（77%+95%）	（65%+98%）	（62%+96%）	（55%+95%）	（54%+95%）	（54%+95%）	（62%+92%）	（45%+96%）	（54%+95%）	（54%+95%）	（43%+98%）	（54%+96%）
