# Supplementary material for: Evolutionary Diversity of Prophage DNA in Klebsiella pneumoniae Chromosomes
Source: Front Microbiol. 2019 Dec 6;10:2840. doi: 10.3389/fmicb.2019.02840 (PMC6908951; doi:10.3389/fmicb.2019.02840)
Supplement: Supplementary file 2 [file Table_2.xlsx]

## Sheet: Φ34618-sap
		TABLE S2 Characteristics of genetic structure and function for 20 prophage DNA sequences in Klebsiella pneumoniae
#locus_tag	seq_id	start	stop	strand	length	type	description	classification		group	gene	product
Φ34618-sap_001	CP010392	1	16	+	16	repeat_region		Phage-related Regions			attL	Attachment site on the left side
Φ34618-sap_002	CP010392	162	1379	+	1218	CDS		Phage-related Regions: Lysogeny			int	Integrase
Φ34618-sap_003	CP010392	1587	2249	-	663	CDS		Phage-related Regions: Lysogeny			dnmt	DNA methyltransferase
Φ34618-sap_004	CP010392	2246	2674	-	429	CDS		Phage-related Regions: Lysogeny			orf429	Regulator
Φ34618-sap_005	CP010392	2671	3351	-	681	CDS		Phage-related Regions: Lysogeny			exo	Phage exonuclease
Φ34618-sap_006	CP010392	3637	4482	-	846	CDS		Phage-related Regions: Lysogeny			bet	Phage recombination protein Bet
Φ34618-sap_007	CP010392	4498	4782	-	285	CDS		Phage-related Regions: Lysogeny				Hypothetical protein
Φ34618-sap_008	CP010392	4871	5065	-	195	CDS		Phage-related Regions: Lysogeny				Hypothetical protein
Φ34618-sap_009	CP010392	5058	5183	-	126	CDS		Phage-related Regions: Lysogeny				Hypothetical protein
Φ34618-sap_010	CP010392	5494	5697	+	204	CDS		Phage-related Regions: Lysogeny				Hypothetical protein
Φ34618-sap_011	CP010392	5779	6855	-	1077	CDS		Phage-related Regions: Lysogeny				ATPase domain-containing protein
Φ34618-sap_012	CP010392	7143	7841	-	699	CDS		Phage-related Regions: Lysogeny			orf699	Transcriptional activator-regulatory protein
Φ34618-sap_013	CP010392	7953	8180	+	228	CDS		Phage-related Regions: Lysogeny			cro	Cro
Φ34618-sap_014	CP010392	8221	8442	+	222	CDS		Phage-related Regions: Lysogeny			cII	CII protein
Φ34618-sap_015	CP010392	8528	9388	+	861	CDS		Phage-related Regions: DNA replication			repO	Bacteriophage replication protein O
Φ34618-sap_016	CP010392	9385	10233	+	849	CDS		Phage-related Regions: DNA replication			dnaC	DNA replication protein DnaC
Φ34618-sap_017	CP010392	10230	10532	+	303	CDS		Phage-related Regions: DNA replication				Hypothetical protein
Φ34618-sap_018	CP010392	10588	10833	+	246	CDS		Phage-related Regions: DNA replication				Hypothetical protein
Φ34618-sap_019	CP010392	11041	12069	-	1029	CDS		Phage-related Regions: DNA replication				Hypothetical protein
Φ34618-sap_020	CP010392	12590	13057	+	468	CDS		Phage-related Regions: DNA replication			ninB	Protein NinB
Φ34618-sap_021	CP010392	13202	13870	+	669	CDS		Phage-related Regions: DNA replication			pphA	Serine/threonine protein phosphatase
Φ34618-sap_022	CP010392	13863	14501	+	639	CDS		Phage-related Regions: DNA replication			ninG	Protein NinG
Φ34618-sap_023	CP010392	14498	14638	+	141	CDS		Phage-related Regions: Transcriptional regulation			ylcG	YlcG family protein
Φ34618-sap_024	CP010392	14635	15327	+	693	CDS		Phage-related Regions: Transcriptional regulation			antQ	Phage antitermination protein Q
Φ34618-sap_025	CP010392	15490	15494	+	5	repeat_region		Accessory modules: ISKpn28		ISKpn28	DR_ISKpn28	ISKpn28 direct repeat
Φ34618-sap_026	CP010392	15495	16590	+	1096	mobile_element		Accessory modules: ISKpn28		ISKpn28	ISKpn28	Insertion sequence: ISKpn28
Φ34618-sap_027	CP010392	15495	15522	+	28	repeat_region		Accessory modules: ISKpn28		ISKpn28	IRL_ISKpn28	ISKpn28 inverted repeat right
Φ34618-sap_028	CP010392	15553	16599	+	1047	CDS		Accessory modules: ISKpn28		ISKpn28	tnpA	ISKpn28 transposase
Φ34618-sap_029	CP010392	16563	16590	+	28	repeat_region		Accessory modules: ISKpn28		ISKpn28	IRR_ISKpn28	ISKpn28 inverted repeat right
Φ34618-sap_030	CP010392	16591	16595	+	5	repeat_region		Accessory modules: ISKpn28		ISKpn28	DR_ISKpn28	ISKpn28 direct repeat
Φ34618-sap_031	CP010392	17066	17377	+	312	CDS		Phage-related Regions: Lysis			hol	Holin
Φ34618-sap_032	CP010392	17374	17913	+	540	CDS		Phage-related Regions: Lysis			lys	Predicted lysozyme
Φ34618-sap_033	CP010392	17910	18254	+	345	CDS		Phage-related Regions			orf345	Hypothetical protein
Φ34618-sap_034	CP010392	18251	18526	+	276	CDS		Phage-related Regions				Hypothetical protein
Φ34618-sap_035	CP010392	18477	18671	+	195	CDS		Phage-related Regions				Hypothetical protein
Φ34618-sap_036	CP010392	19485	19730	+	246	CDS		Phage-related Regions				Hypothetical protein
Φ34618-sap_037	CP010392	19859	20044	+	186	CDS		Phage-related Regions				Hypothetical protein
Φ34618-sap_038	CP010392	20593	21597	+	1005	CDS		Phage-related Regions: DNA packaging and head			terS	Terminase small subunit
Φ34618-sap_039	CP010392	21575	22882	+	1308	CDS		Phage-related Regions: DNA packaging and head				Putative phage terminase
Φ34618-sap_040	CP010392	22882	24282	+	1401	CDS		Phage-related Regions: DNA packaging and head				Hypothetical protein
Φ34618-sap_041	CP010392	24266	25378	+	1113	CDS		Phage-related Regions: DNA packaging and head				Phage head morphogenesis protein
Φ34618-sap_042	CP010392	25909	26694	+	786	CDS		Phage-related Regions			orf786	Hypothetical protein
Φ34618-sap_043	CP010392	26705	27658	+	954	CDS		Phage-related Regions			yjdB	Uncharacterized conserved protein YjdB
Φ34618-sap_044	CP010392	27980	28375	+	396	CDS		Phage-related Regions				Hypothetical protein
Φ34618-sap_045	CP010392	28377	28631	+	255	CDS		Phage-related Regions				Hypothetical protein
Φ34618-sap_046	CP010392	28641	28874	+	234	CDS		Phage-related Regions				Hypothetical protein
Φ34618-sap_047	CP010392	28861	29244	+	384	CDS		Phage-related Regions				Hypothetical protein
Φ34618-sap_048	CP010392	29246	29797	+	552	CDS		Phage-related Regions				Hypothetical protein
Φ34618-sap_049	CP010392	29794	30186	+	393	CDS		Phage-related Regions				Electron transfer flavoprotein subunit beta
Φ34618-sap_050	CP010392	30210	31382	+	1173	CDS		Phage-related Regions				Ig domain-containing protein
Φ34618-sap_051	CP010392	31436	31918	+	483	CDS		Phage-related Regions				Hypothetical protein
Φ34618-sap_052	CP010392	32086	32262	+	177	CDS		Phage-related Regions				Hypothetical protein
Φ34618-sap_053	CP010392	32339	32695	+	357	CDS		Phage-related Regions				Hypothetical protein
Φ34618-sap_054	CP010392	32743	33042	+	300	pseudo		Phage-related Regions				Truncated zinc ribbon domain-containing protein (pseudogene)
Φ34618-sap_055	CP010392	33373	36270	+	2898	CDS		Phage-related Regions: Tail			tmp	Prophage tail length tape measure protein (Lambda family)
Φ34618-sap_056	CP010392	36311	36314	+	4	repeat_region		Accessory modules: ISKpn26		ISKpn26	DR_ISKpn26	ISKpn26 direct repeat
Φ34618-sap_057	CP010392	36315	37510	+	1196	mobile_element		Accessory modules: ISKpn26		ISKpn26	ISKpn26	Insertion sequence: ISKpn26
Φ34618-sap_058	CP010392	36315	36330	+	16	repeat_region		Accessory modules: ISKpn26		ISKpn26	IRL_ISKpn26	ISKpn26 inverted repeat left
Φ34618-sap_059	CP010392	36383	37363	+	981	CDS		Accessory modules: ISKpn26		ISKpn26	tnpA	ISKpn26 transposase
Φ34618-sap_060	CP010392	37495	37510	+	16	repeat_region		Accessory modules: ISKpn26		ISKpn26	IRR_ISKpn26	ISKpn26 inverted repeat right
Φ34618-sap_061	CP010392	37511	37514	+	4	repeat_region		Accessory modules: ISKpn26		ISKpn26	DR_ISKpn26	ISKpn26 direct repeat
Φ34618-sap_062	CP010392	37554	37889	+	336	CDS		Phage-related Regions: Tail			orf336	Hypothetical protein
Φ34618-sap_063	CP010392	38204	38668	+	465	CDS		Phage-related Regions: Tail				Hypothetical protein
Φ34618-sap_064	CP010392	38849	39331	+	483	CDS		Phage-related Regions: Tail			arsR	ArsR family transcriptional regulator
Φ34618-sap_065	CP010392	39341	39721	+	381	CDS		Phage-related Regions				Nitrite transporter
Φ34618-sap_066	CP010392	39718	42786	+	3069	CDS		Phage-related Regions			orf3069	Kinase
Φ34618-sap_067	CP010392	42863	45817	+	2955	CDS		Phage-related Regions				Hypothetical protein
Φ34618-sap_068	CP010392	45821	46552	+	732	CDS		Phage-related Regions				Hypothetical protein
Φ34618-sap_069	CP010392	46549	46743	+	195	CDS		Phage-related Regions				Hypothetical protein
Φ34618-sap_070	CP010392	46777	47376	-	600	CDS		Phage-related Regions				Hypothetical protein
Φ34618-sap_071	CP010392	47618	49561	-	1944	CDS		Phage-related Regions			orf1944	Flagellar biosynthesis protein
Φ34618-sap_072	CP010392	49653	49763	+	111	CDS		Phage-related Regions			orf111	DNA invertase
Φ34618-sap_073	CP010392	49739	49746	+	8	repeat_region		Accessory modules: Tn6556	Tn6556		DR_Tn6556	Tn6556 direct repeat
Φ34618-sap_074	CP010392	49747	50566	+	820	mobile_element		Accessory modules: Tn6556	Tn6556	IS26	IS26	Insertion sequence: IS26
Φ34618-sap_075	CP010392	49747	49760	+	14	repeat_region		Accessory modules: Tn6556	Tn6556	IS26	IRL_IS26	IS26 inverted repeat left
Φ34618-sap_076	CP010392	49810	50514	+	705	CDS		Accessory modules: Tn6556	Tn6556	IS26	tnpA	IS26 transposase
Φ34618-sap_077	CP010392	50553	50566	+	14	repeat_region		Accessory modules: Tn6556	Tn6556	IS26	IRR_IS26	IS26 inverted repeat right
Φ34618-sap_078	CP010392	50567	51364	-	798	pseudo		Accessory modules: Tn6556	Tn6556	In127	ΔintI1	Truncated integrase (pseudogene)
Φ34618-sap_079	CP010392	51249	51277	+	29	regulatory		Accessory modules: Tn6556	Tn6556	In127	PcH1	Promoter PcH1
Φ34618-sap_080	CP010392	51249	51254	+	6	regulatory		Accessory modules: Tn6556	Tn6556	In127	-35_region	-35 region for promoter PcH1
Φ34618-sap_081	CP010392	51272	51277	+	6	regulatory		Accessory modules: Tn6556	Tn6556	In127	-10_region	-10 region for promoter PcH1
Φ34618-sap_082	CP010392	51445	51507	+	63	misc_recomb		Accessory modules: Tn6556	Tn6556	In127	attI1	attI1 site
Φ34618-sap_083	CP010392	51522	52301	+	780	CDS		Accessory modules: Tn6556	Tn6556	In127	aadA2	Aminoglycoside adenyltransferase
Φ34618-sap_084	CP010392	52303	52362	+	60	misc_recomb		Accessory modules: Tn6556	Tn6556	In127	attC_aadA2	attC for aadA2
Φ34618-sap_085	CP010392	52465	52812	+	348	CDS		Accessory modules: Tn6556	Tn6556	In127	qacED1	Quaternary ammonium compound resistance protein
Φ34618-sap_086	CP010392	52806	53645	+	840	CDS		Accessory modules: Tn6556	Tn6556	In127	sul1	Dihydropteroate synthase
Φ34618-sap_087	CP010392	53773	54273	+	501	CDS		Accessory modules: Tn6556	Tn6556	In127	orf5	Orf5 protein
Φ34618-sap_088	CP010392	54297	54584	+	288	CDS		Accessory modules: Tn6556	Tn6556	In127	orf6	Orf6 protein
Φ34618-sap_089	CP010392	54596	54620	+	25	repeat_region		Accessory modules: Tn6556	Tn6556	In127	IRt_In127	In127 inverted repeat at the tni end
Φ34618-sap_090	CP010392	54719	55598	+	880	mobile_element		Accessory modules: Tn6556	Tn6556	IS6100	IS6100	Insertion sequence: IS6100
Φ34618-sap_091	CP010392	54719	54732	+	14	repeat_region		Accessory modules: Tn6556	Tn6556	IS6100	IRL_IS6100	IS6100 inverted repeat left
Φ34618-sap_092	CP010392	54780	55544	+	765	CDS		Accessory modules: Tn6556	Tn6556	IS6100	tnpA	IS6100 transposase
Φ34618-sap_093	CP010392	55585	55598	+	14	repeat_region		Accessory modules: Tn6556	Tn6556	IS6100	IRR_IS6100	IS6100 inverted repeat right
Φ34618-sap_094	CP010392	55658	56477	+	820	mobile_element		Accessory modules: Tn6556	Tn6556	IS26	IS26	Insertion sequence: IS26
Φ34618-sap_095	CP010392	55658	55671	+	14	repeat_region		Accessory modules: Tn6556	Tn6556	IS26	IRL_IS26	IS26 inverted repeat left
Φ34618-sap_096	CP010392	55721	56425	+	705	CDS		Accessory modules: Tn6556	Tn6556	IS26	tnpA	IS26 transposase
Φ34618-sap_097	CP010392	56464	56477	+	14	repeat_region		Accessory modules: Tn6556	Tn6556	IS26	IRR_IS26	IS26 inverted repeat right
Φ34618-sap_098	CP010392	56478	56485	+	8	repeat_region		Accessory modules: Tn6556	Tn6556		DR_Tn6556	Tn6556 direct repeat
Φ34618-sap_099	CP010392	56491	56940	+	450	CDS		Phage-related Regions			hin	DNA-invertase hin
Φ34618-sap_100	CP010392	57018	57440	+	423	CDS		Phage-related Regions				Hypothetical protein
Φ34618-sap_101	CP010392	57971	59880	+	1910	mobile_element		Phage-related Regions		Intron S.ma.I1	S.ma.I1	Intron: S.ma.I1
Φ34618-sap_102	CP010392	58335	59822	+	1488	CDS		Phage-related Regions		Intron S.ma.I1	retA	Reverse transcriptase
Φ34618-sap_103	CP010392	59881	61790	+	1910	mobile_element		Phage-related Regions		Intron S.ma.I1	S.ma.I1	Intron: S.ma.I1
Φ34618-sap_104	CP010392	60245	61732	+	1488	CDS		Phage-related Regions		Intron S.ma.I1	retA	Reverse transcriptase
Φ34618-sap_105	CP010392	61812	62231	+	420	CDS		Phage-related Regions			umuD	DNA polymerase V subunit UmuD
Φ34618-sap_106	CP010392	62233	63498	+	1266	CDS		Phage-related Regions			umuC	DNA polymerase V subunit UmuC
Φ34618-sap_107	CP010392	63574	64401	-	828	CDS		Phage-related Regions				FRG domain-containing protein
Φ34618-sap_108	CP010392	64588	65259	-	672	CDS		Phage-related Regions			yedK	Gifsy-2 prophage protein
Φ34618-sap_109	CP010392	65463	65478	+	16	repeat_region		Phage-related Regions			attR	Attachment site on the right side

## Sheet: Φ20046-sap
#locus_tag	seq_id	start	stop	strand	length	type	description	classification		group	gene	product
Φ20046-sap_001	CP028783	1	16	+	16	repeat_region		Phage-related Regions			attL	Attachment site on the left side
Φ20046-sap_002	CP028783	162	1379	+	1218	CDS		Phage-related Regions: Lysogeny			int	Integrase
Φ20046-sap_003	CP028783	1587	2249	-	663	CDS		Phage-related Regions: Lysogeny			dnmt	DNA methyltransferase
Φ20046-sap_004	CP028783	2246	2674	-	429	CDS		Phage-related Regions: Lysogeny			orf429	Regulator
Φ20046-sap_005	CP028783	2671	3351	-	681	CDS		Phage-related Regions: Lysogeny			exo	Phage exonuclease
Φ20046-sap_006	CP028783	3637	4482	-	846	CDS		Phage-related Regions: Lysogeny			bet	Phage recombination protein Bet
Φ20046-sap_007	CP028783	4498	4782	-	285	CDS		Phage-related Regions: Lysogeny				Hypothetical protein
Φ20046-sap_008	CP028783	4871	5065	-	195	CDS		Phage-related Regions: Lysogeny				Hypothetical protein
Φ20046-sap_009	CP028783	5058	5183	-	126	CDS		Phage-related Regions: Lysogeny				Hypothetical protein
Φ20046-sap_010	CP028783	5494	5697	+	204	CDS		Phage-related Regions: Lysogeny				Hypothetical protein
Φ20046-sap_011	CP028783	5779	6855	-	1077	CDS		Phage-related Regions: Lysogeny				ATPase domain-containing protein
Φ20046-sap_012	CP028783	7143	7841	-	699	CDS		Phage-related Regions: Lysogeny			orf699	Transcriptional activator-regulatory protein
Φ20046-sap_013	CP028783	7953	8180	+	228	CDS		Phage-related Regions: Lysogeny			cro	Cro
Φ20046-sap_014	CP028783	8221	8442	+	222	CDS		Phage-related Regions: Lysogeny			cII	CII protein
Φ20046-sap_015	CP028783	8528	9388	+	861	CDS		Phage-related Regions: DNA replication			repO	Bacteriophage replication protein O
Φ20046-sap_016	CP028783	9385	10233	+	849	CDS		Phage-related Regions: DNA replication			dnaC	DNA replication protein DnaC
Φ20046-sap_017	CP028783	10230	10532	+	303	CDS		Phage-related Regions: DNA replication				Hypothetical protein
Φ20046-sap_018	CP028783	10588	10833	+	246	CDS		Phage-related Regions: DNA replication				Hypothetical protein
Φ20046-sap_019	CP028783	11041	12069	-	1029	CDS		Phage-related Regions: DNA replication				Hypothetical protein
Φ20046-sap_020	CP028783	12413	13508	+	1096	mobile_element		Accessory modules: ISKpn28		ISKpn28	ISKpn28	Insertion sequence: ISKpn28
Φ20046-sap_021	CP028783	12413	12440	+	28	repeat_region		Accessory modules: ISKpn28		ISKpn28	IRL_ISKpn28	ISKpn28 inverted repeat right
Φ20046-sap_022	CP028783	12471	13517	+	1047	CDS		Accessory modules: ISKpn28		ISKpn28	tnpA	ISKpn28 transposase
Φ20046-sap_023	CP028783	13481	13508	+	28	repeat_region		Accessory modules: ISKpn28		ISKpn28	IRR_ISKpn28	ISKpn28 inverted repeat right
Φ20046-sap_024	CP028783	13984	14295	+	312	CDS		Phage-related Regions: Lysis			hol	Holin
Φ20046-sap_025	CP028783	14292	14831	+	540	CDS		Phage-related Regions: Lysis			lys	Predicted lysozyme
Φ20046-sap_026	CP028783	14828	15172	+	345	CDS		Phage-related Regions			orf345	Hypothetical protein
Φ20046-sap_027	CP028783	15169	15444	+	276	CDS		Phage-related Regions				Hypothetical protein
Φ20046-sap_028	CP028783	15395	15589	+	195	CDS		Phage-related Regions				Hypothetical protein
Φ20046-sap_029	CP028783	16403	16648	+	246	CDS		Phage-related Regions				Hypothetical protein
Φ20046-sap_030	CP028783	16777	16962	+	186	CDS		Phage-related Regions				Hypothetical protein
Φ20046-sap_031	CP028783	17511	18515	+	1005	CDS		Phage-related Regions: DNA packaging and head			terS	Terminase small subunit
Φ20046-sap_032	CP028783	18493	19800	+	1308	CDS		Phage-related Regions: DNA packaging and head				Putative phage terminase
Φ20046-sap_033	CP028783	19800	21200	+	1401	CDS		Phage-related Regions: DNA packaging and head				Hypothetical protein
Φ20046-sap_034	CP028783	21184	22296	+	1113	CDS		Phage-related Regions: DNA packaging and head				Phage head morphogenesis protein
Φ20046-sap_035	CP028783	22827	23612	+	786	CDS		Phage-related Regions			orf786	Hypothetical protein
Φ20046-sap_036	CP028783	23623	24576	+	954	CDS		Phage-related Regions			yjdB	Uncharacterized conserved protein YjdB
Φ20046-sap_037	CP028783	24898	25293	+	396	CDS		Phage-related Regions				Hypothetical protein
Φ20046-sap_038	CP028783	25295	25549	+	255	CDS		Phage-related Regions				Hypothetical protein
Φ20046-sap_039	CP028783	25559	25792	+	234	CDS		Phage-related Regions				Hypothetical protein
Φ20046-sap_040	CP028783	25779	26162	+	384	CDS		Phage-related Regions				Hypothetical protein
Φ20046-sap_041	CP028783	26164	26715	+	552	CDS		Phage-related Regions				Hypothetical protein
Φ20046-sap_042	CP028783	26712	27104	+	393	CDS		Phage-related Regions				Electron transfer flavoprotein subunit beta
Φ20046-sap_043	CP028783	27128	28300	+	1173	CDS		Phage-related Regions				Ig domain-containing protein
Φ20046-sap_044	CP028783	28354	28836	+	483	CDS		Phage-related Regions				Hypothetical protein
Φ20046-sap_045	CP028783	29004	29180	+	177	CDS		Phage-related Regions				Hypothetical protein
Φ20046-sap_046	CP028783	29257	29613	+	357	CDS		Phage-related Regions				Hypothetical protein
Φ20046-sap_047	CP028783	29661	29960	+	300	pseudo		Phage-related Regions				Truncated zinc ribbon domain-containing protein (pseudogene)
Φ20046-sap_048	CP028783	30291	33188	+	2898	CDS		Phage-related Regions: Tail			tmp	Prophage tail length tape measure protein
Φ20046-sap_049	CP028783	33272	33607	+	336	CDS		Phage-related Regions: Tail			orf336	Hypothetical protein
Φ20046-sap_050	CP028783	33922	34386	+	465	CDS		Phage-related Regions: Tail				Hypothetical protein
Φ20046-sap_051	CP028783	34567	35049	+	483	CDS		Phage-related Regions: Tail			arsR	ArsR family transcriptional regulator
Φ20046-sap_052	CP028783	35059	35439	+	381	CDS		Phage-related Regions				Nitrite transporter
Φ20046-sap_053	CP028783	35436	38504	+	3069	CDS		Phage-related Regions			orf3069	Kinase
Φ20046-sap_054	CP028783	38581	41535	+	2955	CDS		Phage-related Regions				Hypothetical protein
Φ20046-sap_055	CP028783	41539	42270	+	732	CDS		Phage-related Regions				Hypothetical protein
Φ20046-sap_056	CP028783	42267	42461	+	195	CDS		Phage-related Regions				Hypothetical protein
Φ20046-sap_057	CP028783	42495	43094	-	600	CDS		Phage-related Regions				Hypothetical protein
Φ20046-sap_058	CP028783	43336	45279	-	1944	CDS		Phage-related Regions			orf1944	Flagellar biosynthesis protein
Φ20046-sap_059	CP028783	45371	45481	+	111	CDS		Phage-related Regions			orf111	DNA invertase
Φ20046-sap_060	CP028783	46457	46464	+	8	repeat_region		Accessory modules: Tn6556	Tn6556		DR_Tn6556	Tn6556 direct repeat
Φ20046-sap_061	CP028783	45465	46284	+	820	mobile_element		Accessory modules: Tn6556	Tn6556	IS26	IS26	Insertion sequence: IS26
Φ20046-sap_062	CP028783	45465	45478	+	14	repeat_region		Accessory modules: Tn6556	Tn6556	IS26	IRL_IS26	IS26 inverted repeat left
Φ20046-sap_063	CP028783	45528	46232	+	705	CDS		Accessory modules: Tn6556	Tn6556	IS26	tnpA	IS26 transposase
Φ20046-sap_064	CP028783	46271	46284	+	14	repeat_region		Accessory modules: Tn6556	Tn6556	IS26	IRR_IS26	IS26 inverted repeat right
Φ20046-sap_065	CP028783	46285	47082	-	798	pseudo		Accessory modules: Tn6556	Tn6556	In127	ΔintI1	Truncated integrase (pseudogene)
Φ20046-sap_066	CP028783	46967	46995	+	29	regulatory		Accessory modules: Tn6556	Tn6556	In127	PcH1	Promoter PcH1
Φ20046-sap_067	CP028783	46967	46972	+	6	regulatory		Accessory modules: Tn6556	Tn6556	In127	-35_region	-35 region for promoter PcH1
Φ20046-sap_068	CP028783	46990	46995	+	6	regulatory		Accessory modules: Tn6556	Tn6556	In127	-10_region	-10 region for promoter PcH1
Φ20046-sap_069	CP028783	47163	47225	+	63	misc_recomb		Accessory modules: Tn6556	Tn6556	In127	attI1	attI1 site
Φ20046-sap_070	CP028783	47240	48019	+	780	CDS		Accessory modules: Tn6556	Tn6556	In127	aadA2	Aminoglycoside adenyltransferase
Φ20046-sap_071	CP028783	48021	48080	+	60	misc_recomb		Accessory modules: Tn6556	Tn6556	In127	attC_aadA2	attC for aadA2
Φ20046-sap_072	CP028783	48183	48530	+	348	CDS		Accessory modules: Tn6556	Tn6556	In127	qacED1	Quaternary ammonium compound resistance protein
Φ20046-sap_073	CP028783	48524	49363	+	840	CDS		Accessory modules: Tn6556	Tn6556	In127	sul1	Dihydropteroate synthase
Φ20046-sap_074	CP028783	49491	49991	+	501	CDS		Accessory modules: Tn6556	Tn6556	In127	orf5	Orf5 protein
Φ20046-sap_075	CP028783	50015	50302	+	288	CDS		Accessory modules: Tn6556	Tn6556	In127	orf6	Orf6 protein
Φ20046-sap_076	CP028783	50314	50338	+	25	repeat_region		Accessory modules: Tn6556	Tn6556	In127	IRt_In127	In127 inverted repeat at the tni end
Φ20046-sap_077	CP028783	50437	51316	+	880	mobile_element		Accessory modules: Tn6556	Tn6556	IS6100	IS6100	Insertion sequence: IS6100
Φ20046-sap_078	CP028783	50437	50450	+	14	repeat_region		Accessory modules: Tn6556	Tn6556	IS6100	IRL_IS6100	IS6100 inverted repeat left
Φ20046-sap_079	CP028783	50498	51262	+	765	CDS		Accessory modules: Tn6556	Tn6556	IS6100	tnpA	IS6100 transposase
Φ20046-sap_080	CP028783	51303	51316	+	14	repeat_region		Accessory modules: Tn6556	Tn6556	IS6100	IRR_IS6100	IS6100 inverted repeat right
Φ20046-sap_081	CP028783	51376	52195	+	820	mobile_element		Accessory modules: Tn6556	Tn6556	IS26	IS26	Insertion sequence: IS26
Φ20046-sap_082	CP028783	51376	51389	+	14	repeat_region		Accessory modules: Tn6556	Tn6556	IS26	IRL_IS26	IS26 inverted repeat left
Φ20046-sap_083	CP028783	51439	52143	+	705	CDS		Accessory modules: Tn6556	Tn6556	IS26	tnpA	IS26 transposase
Φ20046-sap_084	CP028783	52182	52195	+	14	repeat_region		Accessory modules: Tn6556	Tn6556	IS26	IRR_IS26	IS26 inverted repeat right
Φ20046-sap_085	CP028783	52196	52203	+	8	repeat_region		Accessory modules: Tn6556	Tn6556		DR_Tn6556	Tn6556 direct repeat
Φ20046-sap_086	CP028783	52209	52658	+	450	CDS		Phage-related Regions			hin	DNA-invertase hin
Φ20046-sap_087	CP028783	52736	53158	+	423	CDS		Phage-related Regions				Hypothetical protein
Φ20046-sap_088	CP028783	53689	55598	+	1910	mobile_element		Phage-related Regions		Intron S.ma.I1	S.ma.I1	Intron: S.ma.I1
Φ20046-sap_089	CP028783	54053	55540	+	1488	CDS		Phage-related Regions		Intron S.ma.I1	retA	Reverse transcriptase
Φ20046-sap_090	CP028783	55620	56039	+	420	CDS		Phage-related Regions			umuD	DNA polymerase V subunit UmuD
Φ20046-sap_091	CP028783	56041	57306	+	1266	CDS		Phage-related Regions			umuC	DNA polymerase V subunit UmuC
Φ20046-sap_092	CP028783	57382	58209	-	828	CDS		Phage-related Regions				FRG domain-containing protein
Φ20046-sap_093	CP028783	58396	59067	-	672	CDS		Phage-related Regions			yedK	Gifsy-2 prophage protein
Φ20046-sap_094	CP028783	59271	59286	+	16	repeat_region		Phage-related Regions			attR	Attachment site on the right side

## Sheet: ΦGOS436-sap
#locus_tag	seq_id	start	stop	strand	length	type	description	classification	group	gene	product
ΦGOS436-sap_001	CP023907	1	16	+	16	repeat_region		Phage-related Regions		attL	attachment site on the left side
ΦGOS436-sap_002	CP023907	162	1379	+	1218	CDS		Phage-related Regions: Lysogeny		int	Integrase
ΦGOS436-sap_003	CP023907	1587	2249	-	663	CDS		Phage-related Regions: Lysogeny		dnmt	DNA methyltransferase
ΦGOS436-sap_004	CP023907	2246	2674	-	429	CDS		Phage-related Regions: Lysogeny		orf429	Regulator
ΦGOS436-sap_005	CP023907	2671	3351	-	681	CDS		Phage-related Regions: Lysogeny		exo	Phage exonuclease
ΦGOS436-sap_006	CP023907	3637	4482	-	846	CDS		Phage-related Regions: Lysogeny		bet	Phage recombination protein Bet
ΦGOS436-sap_007	CP023907	4498	4782	-	285	CDS		Phage-related Regions: Lysogeny			Hypothetical protein
ΦGOS436-sap_008	CP023907	4871	5065	-	195	CDS		Phage-related Regions: Lysogeny			Hypothetical protein
ΦGOS436-sap_009	CP023907	5058	5183	-	126	CDS		Phage-related Regions: Lysogeny			Hypothetical protein
ΦGOS436-sap_010	CP023907	5494	5697	+	204	CDS		Phage-related Regions: Lysogeny			Hypothetical protein
ΦGOS436-sap_011	CP023907	5779	6855	-	1077	CDS		Phage-related Regions: Lysogeny			ATPase domain-containing protein
ΦGOS436-sap_012	CP023907	7143	7841	-	699	CDS		Phage-related Regions: Lysogeny		orf699	Transcriptional activator-regulatory protein
ΦGOS436-sap_013	CP023907	7953	8180	+	228	CDS		Phage-related Regions: Lysogeny		cro	Cro
ΦGOS436-sap_014	CP023907	8221	8442	+	222	CDS		Phage-related Regions: Lysogeny		cII	CII protein
ΦGOS436-sap_015	CP023907	8528	9388	+	861	CDS		Phage-related Regions: DNA replication		repO	Bacteriophage replication protein O
ΦGOS436-sap_016	CP023907	9385	10233	+	849	CDS		Phage-related Regions: DNA replication		dnaC	DNA replication protein DnaC
ΦGOS436-sap_017	CP023907	10230	10532	+	303	CDS		Phage-related Regions: DNA replication			Hypothetical protein
ΦGOS436-sap_018	CP023907	10588	10833	+	246	CDS		Phage-related Regions: DNA replication			Hypothetical protein
ΦGOS436-sap_019	CP023907	11041	12069	-	1029	CDS		Phage-related Regions: DNA replication			Hypothetical protein
ΦGOS436-sap_020	CP023907	12590	13057	+	468	CDS		Phage-related Regions: DNA replication		ninB	Protein NinB
ΦGOS436-sap_021	CP023907	13202	13870	+	669	CDS		Phage-related Regions: DNA replication		pphA	Serine/threonine protein phosphatase
ΦGOS436-sap_022	CP023907	13863	14501	+	639	CDS		Phage-related Regions: DNA replication		ninG	Protein NinG
ΦGOS436-sap_023	CP023907	14498	14638	+	141	CDS		Phage-related Regions: Transcriptional regulation		ylcG	YlcG family protein
ΦGOS436-sap_024	CP023907	14635	15327	+	693	CDS		Phage-related Regions: Transcriptional regulation		antQ	Phage antitermination protein Q
ΦGOS436-sap_025	CP023907	15490	15494	+	5	repeat_region		Accessory modules: ISKpn28	ISKpn28	DR_ISKpn28	ISKpn28 direct repeat
ΦGOS436-sap_026	CP023907	15495	16590	+	1096	mobile_element		Accessory modules: ISKpn28	ISKpn28	ISKpn28	Insertion sequence: ISKpn28
ΦGOS436-sap_027	CP023907	15495	15522	+	28	repeat_region		Accessory modules: ISKpn28	ISKpn28	IRL_ISKpn28	ISKpn28 inverted repeat right
ΦGOS436-sap_028	CP023907	15553	16599	+	1047	CDS		Accessory modules: ISKpn28	ISKpn28	tnpA	ISKpn28 transposase
ΦGOS436-sap_029	CP023907	16563	16590	+	28	repeat_region		Accessory modules: ISKpn28	ISKpn28	IRR_ISKpn28	ISKpn28 inverted repeat right
ΦGOS436-sap_030	CP023907	16591	16595	+	5	repeat_region		Accessory modules: ISKpn28	ISKpn28	DR_ISKpn28	ISKpn28 direct repeat
ΦGOS436-sap_031	CP023907	17066	17377	+	312	CDS		Phage-related Regions: Lysis		hol	Holin
ΦGOS436-sap_032	CP023907	17374	17913	+	540	CDS		Phage-related Regions: Lysis		lys	Predicted lysozyme
ΦGOS436-sap_033	CP023907	17910	18254	+	345	CDS		Phage-related Regions		orf345	Hypothetical protein
ΦGOS436-sap_034	CP023907	18251	18526	+	276	CDS		Phage-related Regions			Hypothetical protein
ΦGOS436-sap_035	CP023907	18477	18671	+	195	CDS		Phage-related Regions			Hypothetical protein
ΦGOS436-sap_036	CP023907	19485	19730	+	246	CDS		Phage-related Regions			Hypothetical protein
ΦGOS436-sap_037	CP023907	19859	20044	+	186	CDS		Phage-related Regions			Hypothetical protein
ΦGOS436-sap_038	CP023907	20593	21597	+	1005	CDS		Phage-related Regions: DNA packaging and head		terS	Terminase small subunit
ΦGOS436-sap_039	CP023907	21575	22882	+	1308	CDS		Phage-related Regions: DNA packaging and head			Putative phage terminase
ΦGOS436-sap_040	CP023907	22882	24282	+	1401	CDS		Phage-related Regions: DNA packaging and head			Hypothetical protein
ΦGOS436-sap_041	CP023907	24266	25378	+	1113	CDS		Phage-related Regions: DNA packaging and head			Phage head morphogenesis protein
ΦGOS436-sap_042	CP023907	25909	26694	+	786	CDS		Phage-related Regions		orf786	Hypothetical protein
ΦGOS436-sap_043	CP023907	26705	27658	+	954	CDS		Phage-related Regions		yjdB	Uncharacterized conserved protein YjdB
ΦGOS436-sap_044	CP023907	27980	28375	+	396	CDS		Phage-related Regions			Hypothetical protein
ΦGOS436-sap_045	CP023907	28377	28631	+	255	CDS		Phage-related Regions			Hypothetical protein
ΦGOS436-sap_046	CP023907	28641	28874	+	234	CDS		Phage-related Regions			Hypothetical protein
ΦGOS436-sap_047	CP023907	28861	29244	+	384	CDS		Phage-related Regions			Hypothetical protein
ΦGOS436-sap_048	CP023907	29246	29797	+	552	CDS		Phage-related Regions			Hypothetical protein
ΦGOS436-sap_049	CP023907	29794	30186	+	393	CDS		Phage-related Regions			Electron transfer flavoprotein subunit beta
ΦGOS436-sap_050	CP023907	30210	31382	+	1173	CDS		Phage-related Regions			Ig domain-containing protein
ΦGOS436-sap_051	CP023907	31436	31918	+	483	CDS		Phage-related Regions			Hypothetical protein
ΦGOS436-sap_052	CP023907	32086	32262	+	177	CDS		Phage-related Regions			Hypothetical protein
ΦGOS436-sap_053	CP023907	32339	32695	+	357	CDS		Phage-related Regions			Hypothetical protein
ΦGOS436-sap_054	CP023907	33373	36270	+	2898	CDS		Phage-related Regions: Tail		tmp	Phage tail length tape-measure protein
ΦGOS436-sap_055	CP023907	36354	36689	+	336	CDS		Phage-related Regions: Tail		orf336	Hypothetical protein
ΦGOS436-sap_056	CP023907	37004	37468	+	465	CDS		Phage-related Regions: Tail			Hypothetical protein
ΦGOS436-sap_057	CP023907	37649	38131	+	483	CDS		Phage-related Regions: Tail		arsR	ArsR family transcriptional regulator
ΦGOS436-sap_058	CP023907	38141	38521	+	381	CDS		Phage-related Regions			Nitrite transporter
ΦGOS436-sap_059	CP023907	38518	41557	+	3040	pseudo		Phage-related Regions		Δorf3069-5'	Truncated kinase (pseudogene), 5' fragment
ΦGOS436-sap_060	CP023907	41557	42376	-	820	mobile_element		Accessory modules: IS26	IS26	IS26	Insertion sequence: IS26
ΦGOS436-sap_061	CP023907	41557	41570	-	14	repeat_region		Accessory modules: IS26	IS26	IRR_IS26	IS26 inverted repeat right
ΦGOS436-sap_062	CP023907	41609	42313	-	705	CDS		Accessory modules: IS26	IS26	tnpA	IS26 transposase
ΦGOS436-sap_063	CP023907	42363	42376	-	14	repeat_region		Accessory modules: IS26	IS26	IRL_IS26	IS26 inverted repeat left
ΦGOS436-sap_064	CP023907	42360	42470	-	111	CDS		Phage-related Regions		orf111	DNA invertase
ΦGOS436-sap_065	CP023907	42562	45516	+	2955	CDS		Phage-related Regions			Hypothetical protein
ΦGOS436-sap_066	CP023907	45520	46251	+	732	CDS		Phage-related Regions			Hypothetical protein
ΦGOS436-sap_067	CP023907	46248	46442	+	195	CDS		Phage-related Regions			Hypothetical protein
ΦGOS436-sap_068	CP023907	46476	47075	-	600	CDS		Phage-related Regions			Hypothetical protein
ΦGOS436-sap_069	CP023907	47317	49260	-	1944	CDS		Phage-related Regions		orf1944	Flagellar biosynthesis protein
ΦGOS436-sap_070	CP023907	49337	49376	+	40	pseudo		Phage-related Regions		Δorf3069-3'	Truncated kinase (pseudogene), 3' fragment
ΦGOS436-sap_071	CP023907	49375	50194	+	820	mobile_element		Accessory modules: IS26	IS26	IS26	Insertion sequence: IS26
ΦGOS436-sap_072	CP023907	49375	49388	+	14	repeat_region		Accessory modules: IS26	IS26	IRL_IS26	IS26 inverted repeat left
ΦGOS436-sap_073	CP023907	49438	50142	+	705	CDS		Accessory modules: IS26	IS26	tnpA	IS26 transposase
ΦGOS436-sap_074	CP023907	50181	50194	+	14	repeat_region		Accessory modules: IS26	IS26	IRR_IS26	IS26 inverted repeat right
ΦGOS436-sap_075	CP023907	50195	50330	-	136	pseudo		Phage-related Regions		ΔyedK	Truncated gifsy-2 prophage protein (pseudogene)
ΦGOS436-sap_076	CP023907	50534	50549	+	16	repeat_region		Phage-related Regions		attR	attachment site on the right side

## Sheet: Φ3562-sap
#locus_tag	seq_id	start	stop	strand	length	type	description	classification	group	gene	product
Φ3562-sap_001	CP025005	1	16	+	16	repeat_region		Phage-related Regions		attL	attachment site on the left side
Φ3562-sap_002	CP025005	162	1379	+	1218	CDS		Phage-related Regions: Lysogeny		int	Integrase
Φ3562-sap_003	CP025005	1587	2249	-	663	CDS		Phage-related Regions: Lysogeny		dnmt	DNA methyltransferase
Φ3562-sap_004	CP025005	2246	2674	-	429	CDS		Phage-related Regions: Lysogeny		orf429	Regulator
Φ3562-sap_005	CP025005	2671	3351	-	681	CDS		Phage-related Regions: Lysogeny		exo	Phage exonuclease
Φ3562-sap_006	CP025005	3637	4482	-	846	CDS		Phage-related Regions: Lysogeny		bet	Phage recombination protein Bet
Φ3562-sap_007	CP025005	4498	4782	-	285	CDS		Phage-related Regions: Lysogeny			Hypothetical protein
Φ3562-sap_008	CP025005	4871	5065	-	195	CDS		Phage-related Regions: Lysogeny			Hypothetical protein
Φ3562-sap_009	CP025005	5058	5183	-	126	CDS		Phage-related Regions: Lysogeny			Hypothetical protein
Φ3562-sap_010	CP025005	5494	5697	+	204	CDS		Phage-related Regions: Lysogeny			Hypothetical protein
Φ3562-sap_011	CP025005	5779	6855	-	1077	CDS		Phage-related Regions: Lysogeny			ATPase domain-containing protein
Φ3562-sap_012	CP025005	7143	7841	-	699	CDS		Phage-related Regions: Lysogeny		orf699	Transcriptional activator-regulatory protein
Φ3562-sap_013	CP025005	7953	8180	+	228	CDS		Phage-related Regions: Lysogeny		cro	Cro
Φ3562-sap_014	CP025005	8221	8442	+	222	CDS		Phage-related Regions: Lysogeny		cII	CII protein
Φ3562-sap_015	CP025005	8528	9388	+	861	CDS		Phage-related Regions: DNA replication		repO	Bacteriophage replication protein O
Φ3562-sap_016	CP025005	9385	10233	+	849	CDS		Phage-related Regions: DNA replication		dnaC	DNA replication protein DnaC
Φ3562-sap_017	CP025005	10230	10532	+	303	CDS		Phage-related Regions: DNA replication			Hypothetical protein
Φ3562-sap_018	CP025005	10588	10833	+	246	CDS		Phage-related Regions: DNA replication			Hypothetical protein
Φ3562-sap_019	CP025005	11041	12069	-	1029	CDS		Phage-related Regions: DNA replication			Hypothetical protein
Φ3562-sap_020	CP025005	12590	13057	+	468	CDS		Phage-related Regions: DNA replication		ninB	Protein NinB
Φ3562-sap_021	CP025005	13202	13870	+	669	CDS		Phage-related Regions: DNA replication		pphA	Serine/threonine protein phosphatase
Φ3562-sap_022	CP025005	13863	14501	+	639	CDS		Phage-related Regions: DNA replication		ninG	Protein NinG
Φ3562-sap_023	CP025005	14498	14638	+	141	CDS		Phage-related Regions: Transcriptional regulation		ylcG	YlcG family protein
Φ3562-sap_024	CP025005	14635	15327	+	693	CDS		Phage-related Regions: Transcriptional regulation		antQ	Phage antitermination protein Q
Φ3562-sap_025	CP025005	15490	15494	+	5	repeat_region		Accessory modules: ISKpn28	ISKpn28	DR_ISKpn28	ISKpn28 direct repeat
Φ3562-sap_026	CP025005	15495	16590	+	1096	mobile_element		Accessory modules: ISKpn28	ISKpn28	ISKpn28	Insertion sequence: ISKpn28
Φ3562-sap_027	CP025005	15495	15522	+	28	repeat_region		Accessory modules: ISKpn28	ISKpn28	IRL_ISKpn28	ISKpn28 inverted repeat right
Φ3562-sap_028	CP025005	15553	16599	+	1047	CDS		Accessory modules: ISKpn28	ISKpn28	tnpA	ISKpn28 transposase
Φ3562-sap_029	CP025005	16563	16590	+	28	repeat_region		Accessory modules: ISKpn28	ISKpn28	IRR_ISKpn28	ISKpn28 inverted repeat right
Φ3562-sap_030	CP025005	16591	16595	+	5	repeat_region		Accessory modules: ISKpn28	ISKpn28	DR_ISKpn28	ISKpn28 direct repeat
Φ3562-sap_031	CP025005	17066	17377	+	312	CDS		Phage-related Regions: Lysis		hol	Holin
Φ3562-sap_032	CP025005	17374	17913	+	540	CDS		Phage-related Regions: Lysis		lys	Predicted lysozyme
Φ3562-sap_033	CP025005	17910	18254	+	345	CDS		Phage-related Regions		orf345	Hypothetical protein
Φ3562-sap_034	CP025005	18251	18526	+	276	CDS		Phage-related Regions			Hypothetical protein
Φ3562-sap_035	CP025005	18477	18671	+	195	CDS		Phage-related Regions			Hypothetical protein
Φ3562-sap_036	CP025005	19485	19730	+	246	CDS		Phage-related Regions			Hypothetical protein
Φ3562-sap_037	CP025005	19859	20044	+	186	CDS		Phage-related Regions			Hypothetical protein
Φ3562-sap_038	CP025005	20593	21597	+	1005	CDS		Phage-related Regions: DNA packaging and head		terS	Terminase small subunit
Φ3562-sap_039	CP025005	21575	22882	+	1308	CDS		Phage-related Regions: DNA packaging and head			Putative phage terminase
Φ3562-sap_040	CP025005	22882	24282	+	1401	CDS		Phage-related Regions: DNA packaging and head			Hypothetical protein
Φ3562-sap_041	CP025005	24266	25378	+	1113	CDS		Phage-related Regions: DNA packaging and head			Phage head morphogenesis protein
Φ3562-sap_042	CP025005	25909	26272	+	364	pseudo		Phage-related Regions		Δorf786	Truncated hypothetical protein (pseudogene)
Φ3562-sap_043	CP025005	26273	26276	+	4	repeat_region		Accessory modules: ISKpn26	ISKpn26	DR_ISKpn26	ISKpn26 direct repeat
Φ3562-sap_044	CP025005	26277	27472	+	1196	mobile_element		Accessory modules: ISKpn26	ISKpn26	ISKpn26	Insertion sequence: ISKpn26
Φ3562-sap_045	CP025005	26277	26292	+	16	repeat_region		Accessory modules: ISKpn26	ISKpn26	IRL_ISKpn26	ISKpn26 inverted repeat left
Φ3562-sap_046	CP025005	26345	27325	+	981	CDS		Accessory modules: ISKpn26	ISKpn26	tnpA	ISKpn26 transposase
Φ3562-sap_047	CP025005	27457	27472	+	16	repeat_region		Accessory modules: ISKpn26	ISKpn26	IRR_ISKpn26	ISKpn26 inverted repeat right
Φ3562-sap_048	CP025005	27473	27476	+	4	repeat_region		Accessory modules: ISKpn26	ISKpn26	DR_ISKpn26	ISKpn26 direct repeat
Φ3562-sap_049	CP025005	27516	27851	+	336	CDS		Phage-related Regions: Tail		orf336	Hypothetical protein
Φ3562-sap_050	CP025005	28166	28630	+	465	CDS		Phage-related Regions: Tail			Hypothetical protein
Φ3562-sap_051	CP025005	28811	29293	+	483	CDS		Phage-related Regions: Tail		arsR	ArsR family transcriptional regulator
Φ3562-sap_052	CP025005	29303	29683	+	381	CDS		Phage-related Regions			Nitrite transporter
Φ3562-sap_053	CP025005	29680	32748	+	3069	CDS		Phage-related Regions		orf3069	Kinase
Φ3562-sap_054	CP025005	32825	35779	+	2955	CDS		Phage-related Regions			Hypothetical protein
Φ3562-sap_055	CP025005	35783	36514	+	732	CDS		Phage-related Regions			Hypothetical protein
Φ3562-sap_056	CP025005	36511	36705	+	195	CDS		Phage-related Regions			Hypothetical protein
Φ3562-sap_057	CP025005	36739	37338	-	600	CDS		Phage-related Regions			Hypothetical protein
Φ3562-sap_058	CP025005	37580	39523	-	1944	CDS		Phage-related Regions		orf1944	Flagellar biosynthesis protein
Φ3562-sap_059	CP025005	39615	39725	+	111	CDS		Phage-related Regions		orf111	DNA invertase
Φ3562-sap_060	CP025005	39709	40528	+	820	mobile_element		Accessory modules: IS26	IS26	IS26	Insertion sequence: IS26
Φ3562-sap_061	CP025005	39709	39722	+	14	repeat_region		Accessory modules: IS26	IS26	IRL_IS26	IS26 inverted repeat left
Φ3562-sap_062	CP025005	39772	40476	+	705	CDS		Accessory modules: IS26	IS26	tnpA	IS26 transposase
Φ3562-sap_063	CP025005	40515	40528	+	14	repeat_region		Accessory modules: IS26	IS26	IRR_IS26	IS26 inverted repeat right
Φ3562-sap_064	CP025005	40542	40991	+	450	CDS		Phage-related Regions		hin	DNA-invertase hin
Φ3562-sap_065	CP025005	41069	41491	+	423	CDS		Phage-related Regions			Hypothetical protein
Φ3562-sap_066	CP025005	42022	43931	+	1910	mobile_element		Phage-related Regions		S.ma.I1	Intron: S.ma.I1
Φ3562-sap_067	CP025005	42386	43873	+	1488	CDS		Phage-related Regions		retA	Reverse transcriptase
Φ3562-sap_068	CP025005	43953	44372	+	420	CDS		Phage-related Regions		umuD	DNA polymerase V subunit UmuD
Φ3562-sap_069	CP025005	44374	45639	+	1266	CDS		Phage-related Regions		umuC	DNA polymerase V subunit UmuC
Φ3562-sap_070	CP025005	45715	46542	-	828	CDS		Phage-related Regions			FRG domain-containing protein
Φ3562-sap_071	CP025005	46729	47400	-	672	CDS		Phage-related Regions		yedK	Gifsy-2 prophage protein
Φ3562-sap_072	CP025005	47604	47619	+	16	repeat_region		Phage-related Regions		attR	attachment site on the right side

## Sheet: ΦCAV1392-sap
#locus_tag	seq_id	start	stop	strand	length	type	description	classification	group	gene	product
ΦCAV1392-sap_001	CP011578	1	16	+	16	repeat_region		Phage-related Regions		attL	attachment site on the left side
ΦCAV1392-sap_002	CP011578	162	1379	+	1218	CDS		Phage-related Regions: Lysogeny		int	Integrase
ΦCAV1392-sap_003	CP011578	1587	2249	-	663	CDS		Phage-related Regions: Lysogeny		dnmt	DNA methyltransferase
ΦCAV1392-sap_004	CP011578	2246	2674	-	429	CDS		Phage-related Regions: Lysogeny		orf429	Regulator
ΦCAV1392-sap_005	CP011578	2671	3351	-	681	CDS		Phage-related Regions: Lysogeny		exo	Phage exonuclease
ΦCAV1392-sap_006	CP011578	3637	4482	-	846	CDS		Phage-related Regions: Lysogeny		bet	Phage recombination protein Bet
ΦCAV1392-sap_007	CP011578	4498	4782	-	285	CDS		Phage-related Regions: Lysogeny			Hypothetical protein
ΦCAV1392-sap_008	CP011578	4871	5065	-	195	CDS		Phage-related Regions: Lysogeny			Hypothetical protein
ΦCAV1392-sap_009	CP011578	5058	5183	-	126	CDS		Phage-related Regions: Lysogeny			Hypothetical protein
ΦCAV1392-sap_010	CP011578	5494	5697	+	204	CDS		Phage-related Regions: Lysogeny			Hypothetical protein
ΦCAV1392-sap_011	CP011578	5779	6855	-	1077	CDS		Phage-related Regions: Lysogeny			ATPase domain-containing protein
ΦCAV1392-sap_012	CP011578	7143	7841	-	699	CDS		Phage-related Regions: Lysogeny		orf699	Transcriptional activator-regulatory protein
ΦCAV1392-sap_013	CP011578	7953	8180	+	228	CDS		Phage-related Regions: Lysogeny		cro	Cro
ΦCAV1392-sap_014	CP011578	8221	8442	+	222	CDS		Phage-related Regions: Lysogeny		cII	CII protein
ΦCAV1392-sap_015	CP011578	8528	9388	+	861	CDS		Phage-related Regions: DNA replication		repO	Bacteriophage replication protein O
ΦCAV1392-sap_016	CP011578	9385	10233	+	849	CDS		Phage-related Regions: DNA replication		dnaC	DNA replication protein DnaC
ΦCAV1392-sap_017	CP011578	10230	10532	+	303	CDS		Phage-related Regions: DNA replication			MarR family transcriptional regulator
ΦCAV1392-sap_018	CP011578	10588	10833	+	246	CDS		Phage-related Regions: DNA replication			Hypothetical protein
ΦCAV1392-sap_019	CP011578	11041	12069	-	1029	CDS		Phage-related Regions: DNA replication			Hypothetical protein
ΦCAV1392-sap_020	CP011578	12590	13057	+	468	CDS		Phage-related Regions: DNA replication		ninB	Protein NinB
ΦCAV1392-sap_021	CP011578	13202	13870	+	669	CDS		Phage-related Regions: DNA replication		pphA	Serine/threonine protein phosphatase
ΦCAV1392-sap_022	CP011578	13863	14501	+	639	CDS		Phage-related Regions: DNA replication		ninG	Protein NinG
ΦCAV1392-sap_023	CP011578	14498	14638	+	141	CDS		Phage-related Regions: Transcriptional regulation		ylcG	YlcG family protein
ΦCAV1392-sap_024	CP011578	14635	15327	+	693	CDS		Phage-related Regions: Transcriptional regulation		antQ	Phage antitermination protein Q
ΦCAV1392-sap_025	CP011578	15965	16276	+	312	CDS		Phage-related Regions: Lysis		hol	Holin
ΦCAV1392-sap_026	CP011578	16273	16812	+	540	CDS		Phage-related Regions: Lysis		lys	Predicted lysozyme
ΦCAV1392-sap_027	CP011578	16809	17153	+	345	CDS		Phage-related Regions		orf345	Hypothetical protein
ΦCAV1392-sap_028	CP011578	17150	17425	+	276	CDS		Phage-related Regions			Hypothetical protein
ΦCAV1392-sap_029	CP011578	17376	17570	+	195	CDS		Phage-related Regions			Hypothetical protein
ΦCAV1392-sap_030	CP011578	18384	18629	+	246	CDS		Phage-related Regions			Hypothetical protein
ΦCAV1392-sap_031	CP011578	18758	18943	+	186	CDS		Phage-related Regions			Hypothetical protein
ΦCAV1392-sap_032	CP011578	19492	20496	+	1005	CDS		Phage-related Regions: DNA packaging and head		terS	Terminase small subunit
ΦCAV1392-sap_033	CP011578	20474	21781	+	1308	CDS		Phage-related Regions: DNA packaging and head			Putative phage terminase
ΦCAV1392-sap_034	CP011578	21781	23181	+	1401	CDS		Phage-related Regions: DNA packaging and head			Hypothetical protein
ΦCAV1392-sap_035	CP011578	23165	24277	+	1113	CDS		Phage-related Regions: DNA packaging and head			Phage head morphogenesis protein
ΦCAV1392-sap_036	CP011578	24808	25593	+	786	CDS		Phage-related Regions		orf786	Hypothetical protein
ΦCAV1392-sap_037	CP011578	25604	26557	+	954	CDS		Phage-related Regions		yjdB	Uncharacterized conserved protein YjdB
ΦCAV1392-sap_038	CP011578	26879	27274	+	396	CDS		Phage-related Regions			Hypothetical protein
ΦCAV1392-sap_039	CP011578	27276	27530	+	255	CDS		Phage-related Regions			Hypothetical protein
ΦCAV1392-sap_040	CP011578	27540	27773	+	234	CDS		Phage-related Regions			Hypothetical protein
ΦCAV1392-sap_041	CP011578	27760	28143	+	384	CDS		Phage-related Regions			Hypothetical protein
ΦCAV1392-sap_042	CP011578	28145	28696	+	552	CDS		Phage-related Regions			Hypothetical protein
ΦCAV1392-sap_043	CP011578	28693	29085	+	393	CDS		Phage-related Regions			Electron transfer flavoprotein subunit beta
ΦCAV1392-sap_044	CP011578	29109	30281	+	1173	CDS		Phage-related Regions			Ig domain-containing protein
ΦCAV1392-sap_045	CP011578	30335	30817	+	483	CDS		Phage-related Regions			Hypothetical protein
ΦCAV1392-sap_046	CP011578	30985	31161	+	177	CDS		Phage-related Regions			Hypothetical protein
ΦCAV1392-sap_047	CP011578	31238	31594	+	357	CDS		Phage-related Regions			Truncated hypothetical protein
ΦCAV1392-sap_048	CP011578	31642	31941	+	300	pseudo		Phage-related Regions			Truncated zinc ribbon domain-containing protein (pseudogene)
ΦCAV1392-sap_049	CP011578	32272	34347	+	2076	pseudo		Phage-related Regions: Tail		Δtmp	Truncated prophage tail length tape measure protein (pseudogene)
ΦCAV1392-sap_050	CP011578	34348	35167	+	820	mobile_element		Accessory modules: IS26	IS26	IS26	Insertion sequence: IS26
ΦCAV1392-sap_051	CP011578	34348	34361	+	14	repeat_region		Accessory modules: IS26	IS26	IRL_IS26	IS26 inverted repeat left
ΦCAV1392-sap_052	CP011578	34411	35115	+	705	CDS		Accessory modules: IS26	IS26	tnpA	IS26 transposase
ΦCAV1392-sap_053	CP011578	35154	35167	+	14	repeat_region		Accessory modules: IS26	IS26	IRR_IS26	IS26 inverted repeat right
ΦCAV1392-sap_054	CP011578	35181	35630	+	450	CDS		Phage-related Regions		hin	DNA-invertase hin
ΦCAV1392-sap_055	CP011578	35708	36130	+	423	CDS		Phage-related Regions			Hypothetical protein
ΦCAV1392-sap_056	CP011578	36661	38570	+	1910	mobile_element		Phage-related Regions	Intron S.ma.I1	S.ma.I1	Intron: S.ma.I1
ΦCAV1392-sap_057	CP011578	37025	38512	+	1488	CDS		Phage-related Regions	Intron S.ma.I1	retA	Reverse transcriptase
ΦCAV1392-sap_058	CP011578	38592	39011	+	420	CDS		Phage-related Regions		umuD	DNA polymerase V subunit UmuD
ΦCAV1392-sap_059	CP011578	39013	40278	+	1266	CDS		Phage-related Regions		umuC	DNA polymerase V subunit UmuC
ΦCAV1392-sap_060	CP011578	40354	41181	-	828	CDS		Phage-related Regions			FRG domain-containing protein
ΦCAV1392-sap_061	CP011578	41368	42039	-	672	CDS		Phage-related Regions		yedK	Gifsy-2 prophage protein
ΦCAV1392-sap_062	CP011578	42243	42258	+	16	repeat_region		Phage-related Regions		attR	attachment site on the right side

## Sheet: ΦGoe154414-sap
#locus_tag	seq_id	start	stop	strand	length	type	description	classification	group	gene	product
ΦGoe154414-sap_001	CP018337	1	16	+	16	repeat_region		Phage-related Regions		attL	Attachment site on the left side
ΦGoe154414-sap_002	CP018337	162	1379	+	1218	CDS		Phage-related Regions: Lysogeny		int	Integrase
ΦGoe154414-sap_003	CP018337	1600	1839	-	240	CDS		Phage-related Regions: Lysogeny		orf240	Hypothetical protein
ΦGoe154414-sap_004	CP018337	1847	2155	-	309	CDS		Phage-related Regions			Hypothetical protein
ΦGoe154414-sap_005	CP018337	2152	2817	-	666	CDS		Phage-related Regions			Hypothetical protein
ΦGoe154414-sap_006	CP018337	2852	3961	-	1110	CDS		Phage-related Regions: Lysogeny		recT	Gifsy-2 prophage RecT
ΦGoe154414-sap_007	CP018337	3974	7069	-	3096	CDS		Phage-related Regions: Lysogeny		exo_VIII	Exodeoxyribonuclease VIII
ΦGoe154414-sap_008	CP018337	7207	7362	-	156	CDS		Phage-related Regions			Hypothetical protein
ΦGoe154414-sap_009	CP018337	7371	7562	-	192	CDS		Phage-related Regions			Hypothetical protein
ΦGoe154414-sap_010	CP018337	7859	8167	-	309	CDS		Phage-related Regions		orf309	Hypothetical protein
ΦGoe154414-sap_011	CP018337	8451	8654	+	204	CDS		Phage-related Regions			Hypothetical protein
ΦGoe154414-sap_012	CP018337	8687	9550	-	864	CDS		Phage-related Regions			Hypothetical protein
ΦGoe154414-sap_013	CP018337	9998	10393	-	396	CDS		Phage-related Regions: Transcriptional regulation		orf396	Transcriptional regulator
ΦGoe154414-sap_014	CP018337	10498	10731	+	234	CDS		Phage-related Regions: Transcriptional regulation			Rha family transcriptional regulator
ΦGoe154414-sap_015	CP018337	10734	11270	+	537	CDS		Phage-related Regions		ydaT	Putative bacterial toxin ydaT
ΦGoe154414-sap_016	CP018337	11561	12469	+	909	CDS		Phage-related Regions			DNA-binding protein
ΦGoe154414-sap_017	CP018337	12472	13221	+	750	CDS		Phage-related Regions: DNA replication		dnaC	DNA replication protein DnaC
ΦGoe154414-sap_018	CP018337	13229	13564	+	336	CDS		Phage-related Regions			Hypothetical protein
ΦGoe154414-sap_019	CP018337	13557	14342	+	786	CDS		Phage-related Regions			Putative chromosome partitioning protein
ΦGoe154414-sap_020	CP018337	14339	14542	+	204	CDS		Phage-related Regions			Hypothetical protein
ΦGoe154414-sap_021	CP018337	14535	14789	+	255	CDS		Phage-related Regions			Hypothetical protein
ΦGoe154414-sap_022	CP018337	14786	15007	+	222	CDS		Phage-related Regions			Hypothetical protein
ΦGoe154414-sap_023	CP018337	15011	15439	+	429	CDS		Phage-related Regions			Hypothetical protein
ΦGoe154414-sap_024	CP018337	15535	15834	+	300	CDS		Phage-related Regions			Hypothetical protein
ΦGoe154414-sap_025	CP018337	16586	16819	+	234	CDS		Phage-related Regions		dinI	DNA-damage-inducible protein I
ΦGoe154414-sap_026	CP018337	17207	17803	+	597	CDS		Phage-related Regions			Phage protein
ΦGoe154414-sap_027	CP018337	17997	18299	+	303	CDS		Phage-related Regions			Phage protein
ΦGoe154414-sap_028	CP018337	18296	18652	+	357	pseudo		Phage-related Regions: DNA replication		rusA	Endodeoxyribonuclease RusA (pseudogene)
ΦGoe154414-sap_029	CP018337	18768	19589	+	822	CDS		Phage-related Regions: Transcriptional regulation		antQ	Phage antitermination protein Q
ΦGoe154414-sap_030	CP018337	19781	19856	+	76	tRNA		Phage-related Regions			tRNA-Thr-TGT
ΦGoe154414-sap_031	CP018337	19924	20181	+	258	CDS		Phage-related Regions			Hypothetical protein
ΦGoe154414-sap_032	CP018337	21134	21445	+	312	CDS		Phage-related Regions: Lysis		hol	Holin
ΦGoe154414-sap_033	CP018337	21442	21981	+	540	CDS		Phage-related Regions: Lysis		lys	Predicted lysozyme
ΦGoe154414-sap_034	CP018337	21978	22322	+	345	CDS		Phage-related Regions		orf345	Hypothetical protein
ΦGoe154414-sap_035	CP018337	22319	22594	+	276	CDS		Phage-related Regions			Hypothetical protein
ΦGoe154414-sap_036	CP018337	22545	22739	+	195	CDS		Phage-related Regions			Hypothetical protein
ΦGoe154414-sap_037	CP018337	23553	23798	+	246	CDS		Phage-related Regions			Hypothetical protein
ΦGoe154414-sap_038	CP018337	23927	24112	+	186	CDS		Phage-related Regions			Hypothetical protein
ΦGoe154414-sap_039	CP018337	24661	25656	+	996	CDS		Phage-related Regions: DNA packaging and head		terS	Terminase small subunit
ΦGoe154414-sap_040	CP018337	25634	26941	+	1308	CDS		Phage-related Regions: DNA packaging and head			Putative phage terminase
ΦGoe154414-sap_041	CP018337	26941	28341	+	1401	CDS		Phage-related Regions: DNA packaging and head			Hypothetical protein
ΦGoe154414-sap_042	CP018337	28325	29437	+	1113	CDS		Phage-related Regions: DNA packaging and head			Phage head morphogenesis protein
ΦGoe154414-sap_043	CP018337	29968	30747	+	780	misc_feature		Phage-related Regions		Δorf786	Truncated hypothetical protein
ΦGoe154414-sap_044	CP018337	30758	31711	+	954	CDS		Phage-related Regions		yjdB	Uncharacterized conserved protein YjdB
ΦGoe154414-sap_045	CP018337	32033	32428	+	396	CDS		Phage-related Regions			Hypothetical protein
ΦGoe154414-sap_046	CP018337	32430	32684	+	255	CDS		Phage-related Regions			Hypothetical protein
ΦGoe154414-sap_047	CP018337	32694	32927	+	234	CDS		Phage-related Regions			Hypothetical protein
ΦGoe154414-sap_048	CP018337	32914	33297	+	384	CDS		Phage-related Regions			Hypothetical protein
ΦGoe154414-sap_049	CP018337	33299	33850	+	552	CDS		Phage-related Regions			Hypothetical protein
ΦGoe154414-sap_050	CP018337	33847	34239	+	393	CDS		Phage-related Regions			Electron transfer flavoprotein subunit beta
ΦGoe154414-sap_051	CP018337	34263	35435	+	1173	CDS		Phage-related Regions			Ig domain-containing protein
ΦGoe154414-sap_052	CP018337	35489	35971	+	483	CDS		Phage-related Regions			Hypothetical protein
ΦGoe154414-sap_053	CP018337	36139	36315	+	177	CDS		Phage-related Regions			Hypothetical protein
ΦGoe154414-sap_054	CP018337	36392	36748	+	357	CDS		Phage-related Regions			Hypothetical protein
ΦGoe154414-sap_055	CP018337	37301	40180	+	2880	CDS		Phage-related Regions: Tail		tmp	Phage tail length tape-measure protein
ΦGoe154414-sap_056	CP018337	40264	40599	+	336	CDS		Phage-related Regions: Tail		orf336	Hypothetical protein
ΦGoe154414-sap_057	CP018337	40913	41377	+	465	CDS		Phage-related Regions: Tail			Hypothetical protein
ΦGoe154414-sap_058	CP018337	41558	42040	+	483	CDS		Phage-related Regions: Tail		arsR	ArsR family transcriptional regulator
ΦGoe154414-sap_059	CP018337	42050	42430	+	381	CDS		Phage-related Regions			Nitrite transporter
ΦGoe154414-sap_060	CP018337	42427	45495	+	3069	CDS		Phage-related Regions		orf3069	Kinase
ΦGoe154414-sap_061	CP018337	45573	45911	+	339	CDS		Phage-related Regions			Hypothetical protein
ΦGoe154414-sap_062	CP018337	45975	47417	+	1443	CDS		Phage-related Regions			Flagellar biosynthesis
ΦGoe154414-sap_063	CP018337	47431	48136	+	706	CDS		Phage-related Regions			Hypothetical protein
ΦGoe154414-sap_064	CP018337	48323	49039	-	717	CDS		Phage-related Regions			Hypothetical protein
ΦGoe154414-sap_065	CP018337	49047	51206	-	2160	CDS		Phage-related Regions			Hypothetical protein
ΦGoe154414-sap_066	CP018337	51396	51845	+	450	CDS		Phage-related Regions		hin	DNA-invertase hin
ΦGoe154414-sap_067	CP018337	51923	52345	+	423	CDS		Phage-related Regions			Hypothetical protein
ΦGoe154414-sap_068	CP018337	52876	54784	+	1909	mobile_element		Phage-related Regions	Intron S.ma.I1	S.ma.I1	Intron: S.ma.I1
ΦGoe154414-sap_069	CP018337	53239	54726	+	1488	CDS		Phage-related Regions	Intron S.ma.I1	retA	Reverse transcriptase
ΦGoe154414-sap_070	CP018337	54806	55225	+	420	CDS		Phage-related Regions		umuD	DNA polymerase V subunit UmuD
ΦGoe154414-sap_071	CP018337	55227	56492	+	1266	CDS		Phage-related Regions		umuC	DNA polymerase V subunit UmuC
ΦGoe154414-sap_072	CP018337	56485	57156	+	672	pseudo		Phage-related Regions			Truncated SOS response-associated peptidase(SRAP) (pseudogene)
ΦGoe154414-sap_073	CP018337	57360	57375	+	16	repeat_region		Phage-related Regions		attR	Attachment site on the Right side

## Sheet: ΦAR0152-sap
#locus_tag	seq_id	start	stop	strand	length	type	description	classification	group	gene	product
ΦAR0152-sap_001	CP021944	1	16	+	16	repeat_region		Phage-related Regions		attL	Attachment site on the left side
ΦAR0152-sap_002	CP021944	162	1379	+	1218	CDS		Phage-related Regions: Lysogeny		int	Integrase
ΦAR0152-sap_003	CP021944	1600	1839	-	240	CDS		Phage-related Regions: Lysogeny		orf240	Hypothetical protein
ΦAR0152-sap_004	CP021944	1880	2989	-	1110	CDS		Phage-related Regions: Lysogeny		recT	Gifsy-2 prophage RecT
ΦAR0152-sap_005	CP021944	3002	6040	-	3039	CDS		Phage-related Regions: Lysogeny		exo_VIII	Exodeoxyribonuclease VIII
ΦAR0152-sap_006	CP021944	6178	6333	-	156	CDS		Phage-related Regions			Hypothetical protein
ΦAR0152-sap_007	CP021944	6342	6533	-	192	CDS		Phage-related Regions			Hypothetical protein
ΦAR0152-sap_008	CP021944	6830	7138	-	309	CDS		Phage-related Regions		orf309	Hypothetical protein
ΦAR0152-sap_009	CP021944	7391	8158	+	768	mobile_element		Accessory modules: IS1T	IS1T	IS1T	Insertion sequence: IS1T
ΦAR0152-sap_010	CP021944	7391	7413	+	23	repeat_region		Accessory modules: IS1T	IS1T	IRL_IS1T	IS1T inverted repeat left
ΦAR0152-sap_011	CP021944	7446	7721	+	276	CDS		Accessory modules: IS1T	IS1T	insA	IS1T transposase InsA
ΦAR0152-sap_012	CP021944	7619	8143	+	525	CDS		Accessory modules: IS1T	IS1T	insB	IS1T transposase InsB
ΦAR0152-sap_013	CP021944	8136	8158	+	23	repeat_region		Accessory modules: IS1T	IS1T	IRR_IS1T	IS1T inverted repeat right
ΦAR0152-sap_014	CP021944	8647	9042	-	396	CDS		Phage-related Regions: Transcriptional regulation		orf396	Transcriptional regulator
ΦAR0152-sap_015	CP021944	9147	9380	+	234	CDS		Phage-related Regions: Transcriptional regulation			Rha family transcriptional regulator
ΦAR0152-sap_016	CP021944	9383	9919	+	537	CDS		Phage-related Regions		ydaT	Putative bacterial toxin YdaT
ΦAR0152-sap_017	CP021944	10210	11118	+	909	CDS		Phage-related Regions			DNA-binding protein
ΦAR0152-sap_018	CP021944	11121	11870	+	750	CDS		Phage-related Regions: DNA replication		dnaC	DNA replication protein DnaC
ΦAR0152-sap_019	CP021944	11878	12213	+	336	CDS		Phage-related Regions			Hypothetical protein
ΦAR0152-sap_020	CP021944	12206	12991	+	786	CDS		Phage-related Regions			ParB family chromosome partitioning protein
ΦAR0152-sap_021	CP021944	12988	13191	+	204	CDS		Phage-related Regions			Hypothetical protein
ΦAR0152-sap_022	CP021944	13184	13438	+	255	CDS		Phage-related Regions			Hypothetical protein
ΦAR0152-sap_023	CP021944	13435	13656	+	222	CDS		Phage-related Regions			Hypothetical protein
ΦAR0152-sap_024	CP021944	13660	14088	+	429	CDS		Phage-related Regions			Hypothetical protein
ΦAR0152-sap_025	CP021944	14184	14483	+	300	CDS		Phage-related Regions			Hypothetical protein
ΦAR0152-sap_026	CP021944	15234	15467	+	234	CDS		Phage-related Regions		dinI	DNA-damage-inducible protein I
ΦAR0152-sap_027	CP021944	15846	16442	+	597	CDS		Phage-related Regions			Phage protein
ΦAR0152-sap_028	CP021944	16651	16947	+	297	CDS		Phage-related Regions			Phage protein
ΦAR0152-sap_029	CP021944	16944	17300	+	357	CDS		Phage-related Regions: DNA replication		rusA	Endodeoxyribonuclease RusA
ΦAR0152-sap_030	CP021944	17416	18237	+	822	CDS		Phage-related Regions: Transcriptional regulation		antQ	Phage antitermination protein Q
ΦAR0152-sap_031	CP021944	18429	18504	+	76	tRNA		Phage-related Regions			tRNA-Thr-TGT
ΦAR0152-sap_032	CP021944	18572	18829	+	258	CDS		Phage-related Regions			Hypothetical protein
ΦAR0152-sap_033	CP021944	19782	20093	+	312	CDS		Phage-related Regions: Lysis		hol	Holin
ΦAR0152-sap_034	CP021944	20090	20629	+	540	CDS		Phage-related Regions: Lysis		lys	Predicted lysozyme
ΦAR0152-sap_035	CP021944	20626	20973	+	348	CDS		Phage-related Regions		orf345	Hypothetical protein
ΦAR0152-sap_036	CP021944	20970	21245	+	276	CDS		Phage-related Regions			Hypothetical protein
ΦAR0152-sap_037	CP021944	21196	21390	+	195	CDS		Phage-related Regions			Hypothetical protein
ΦAR0152-sap_039	CP021944	22204	22449	+	246	CDS		Phage-related Regions			Hypothetical protein
ΦAR0152-sap_040	CP021944	22578	22763	+	186	CDS		Phage-related Regions			Hypothetical protein
ΦAR0152-sap_041	CP021944	23312	24304	+	993	CDS		Phage-related Regions: DNA packaging and head		terS	Terminase small subunit
ΦAR0152-sap_042	CP021944	24282	25589	+	1308	CDS		Phage-related Regions: DNA packaging and head			Putative phage terminase
ΦAR0152-sap_043	CP021944	25589	26989	+	1401	CDS		Phage-related Regions: DNA packaging and head			Hypothetical protein
ΦAR0152-sap_044	CP021944	26973	28085	+	1113	CDS		Phage-related Regions: DNA packaging and head			Phage head morphogenesis protein
ΦAR0152-sap_045	CP021944	28616	29401	+	786	CDS		Phage-related Regions		orf786	Hypothetical protein
ΦAR0152-sap_046	CP021944	29412	30365	+	954	CDS		Phage-related Regions		yjdB	Uncharacterized conserved protein YjdB
ΦAR0152-sap_047	CP021944	30687	31082	+	396	CDS		Phage-related Regions			Hypothetical protein
ΦAR0152-sap_048	CP021944	31084	31338	+	255	CDS		Phage-related Regions			Hypothetical protein
ΦAR0152-sap_049	CP021944	31348	31581	+	234	CDS		Phage-related Regions			Hypothetical protein
ΦAR0152-sap_050	CP021944	31568	31951	+	384	CDS		Phage-related Regions			Hypothetical protein
ΦAR0152-sap_051	CP021944	31953	32504	+	552	CDS		Phage-related Regions			Hypothetical protein
ΦAR0152-sap_052	CP021944	32501	32893	+	393	CDS		Phage-related Regions			Electron transfer flavoprotein subunit beta
ΦAR0152-sap_053	CP021944	32917	34089	+	1173	CDS		Phage-related Regions			Ig domain-containing protein
ΦAR0152-sap_054	CP021944	34143	34625	+	483	CDS		Phage-related Regions			Hypothetical protein
ΦAR0152-sap_055	CP021944	34793	34969	+	177	CDS		Phage-related Regions			Hypothetical protein
ΦAR0152-sap_056	CP021944	35046	35402	+	357	CDS		Phage-related Regions			Hypothetical protein
ΦAR0152-sap_057	CP021944	35955	38837	+	2883	CDS		Phage-related Regions: Tail		tmp	Phage tail length tape-measure protein
ΦAR0152-sap_058	CP021944	38837	39301	+	465	CDS		Phage-related Regions: Tail			Hypothetical protein
ΦAR0152-sap_059	CP021944	39482	39964	+	483	CDS		Phage-related Regions: Tail		arsR	ArsR family transcriptional regulator
ΦAR0152-sap_060	CP021944	39974	40354	+	381	CDS		Phage-related Regions			Nitrite transporter
ΦAR0152-sap_061	CP021944	40351	43419	+	3069	CDS		Phage-related Regions		orf3069	Kinase
ΦAR0152-sap_062	CP021944	43496	46648	+	3153	CDS		Phage-related Regions			Hypothetical protein
ΦAR0152-sap_063	CP021944	46735	47481	-	747	CDS		Phage-related Regions			Hypothetical protein
ΦAR0152-sap_064	CP021944	47492	49255	-	1764	CDS		Phage-related Regions			Hypothetical protein
ΦAR0152-sap_065	CP021944	49447	49896	+	450	CDS		Phage-related Regions		hin	DNA-invertase hin
ΦAR0152-sap_066	CP021944	49974	50396	+	423	CDS		Phage-related Regions			Hypothetical protein
ΦAR0152-sap_067	CP021944	50925	52834	+	1910	mobile_element		Phage-related Regions	Intron S.ma.I1	S.ma.I1	Intron: S.ma.I1
ΦAR0152-sap_068	CP021944	51289	52776	+	1488	CDS		Phage-related Regions	Intron S.ma.I1	retA	Reverse transcriptase
ΦAR0152-sap_069	CP021944	52856	53275	+	420	CDS		Phage-related Regions		umuD	DNA polymerase V subunit UmuD
ΦAR0152-sap_070	CP021944	53277	54542	+	1266	CDS		Phage-related Regions		umuC	DNA polymerase V subunit UmuC
ΦAR0152-sap_071	CP021944	55215	56123	+	909	CDS		Phage-related Regions		orf909	Reverse transcriptase
ΦAR0152-sap_072	CP021944	56324	56992	-	669	CDS		Phage-related Regions			Putative SOS response associated peptidase
ΦAR0152-sap_073	CP021944	57196	57211	+	16	repeat_region		Phage-related Regions		attR	Attachment site on the right side

## Sheet: ΦKPNIH50-sap
#locus_tag	seq_id	start	stop	strand	length	type	description	classification	group	gene	product
ΦKPNIH50-sap_001	CP026177	1	16	+	16	repeat_region		Phage-related Regions		attL	Attachment site on the left side
ΦKPNIH50-sap_002	CP026177	162	1379	+	1218	CDS		Phage-related Regions: Lysogeny		int	Integrase
ΦKPNIH50-sap_003	CP026177	1600	1839	-	240	CDS		Phage-related Regions: Lysogeny		orf240	Hypothetical protein
ΦKPNIH50-sap_004	CP026177	1847	2155	-	309	CDS		Phage-related Regions			Hypothetical protein
ΦKPNIH50-sap_005	CP026177	2152	2763	-	612	CDS		Phage-related Regions		eaA	Phage EaA protein
ΦKPNIH50-sap_006	CP026177	2756	3094	-	339	CDS		Phage-related Regions			Hypothetical protein
ΦKPNIH50-sap_007	CP026177	3129	4238	-	1110	CDS		Phage-related Regions: Lysogeny		recT	Gifsy-2 prophage RecT
ΦKPNIH50-sap_008	CP026177	4251	7289	-	3039	CDS		Phage-related Regions: Lysogeny		exo_VIII	Exodeoxyribonuclease VIII
ΦKPNIH50-sap_009	CP026177	7427	7582	-	156	CDS		Phage-related Regions			Hypothetical protein
ΦKPNIH50-sap_010	CP026177	7591	7782	-	192	CDS		Phage-related Regions			Hypothetical protein
ΦKPNIH50-sap_011	CP026177	8268	8471	+	204	CDS		Phage-related Regions			Hypothetical protein
ΦKPNIH50-sap_012	CP026177	8500	8730	-	231	CDS		Phage-related Regions			Hypothetical protein
ΦKPNIH50-sap_013	CP026177	9735	10271	+	537	CDS		Phage-related Regions		ydaT	Putative bacterial toxin YdaT
ΦKPNIH50-sap_014	CP026177	10562	11470	+	909	CDS		Phage-related Regions			DNA-binding protein
ΦKPNIH50-sap_015	CP026177	11473	12222	+	750	CDS		Phage-related Regions: DNA replication		dnaC	DNA replication protein DnaC
ΦKPNIH50-sap_016	CP026177	12230	12598	+	369	CDS		Phage-related Regions			DUF977 domain-containing protein
ΦKPNIH50-sap_017	CP026177	12595	12798	+	204	CDS		Phage-related Regions			Hypothetical protein
ΦKPNIH50-sap_018	CP026177	12791	13045	+	255	CDS		Phage-related Regions			Hypothetical protein
ΦKPNIH50-sap_019	CP026177	13042	13278	+	237	CDS		Phage-related Regions			Hypothetical protein
ΦKPNIH50-sap_020	CP026177	13271	13645	+	375	CDS		Phage-related Regions			Hypothetical protein
ΦKPNIH50-sap_021	CP026177	13645	14163	+	519	CDS		Phage-related Regions			Hypothetical protein
ΦKPNIH50-sap_022	CP026177	14816	15115	+	300	CDS		Phage-related Regions			Hypothetical protein
ΦKPNIH50-sap_023	CP026177	15115	15372	+	258	CDS		Phage-related Regions			Hypothetical protein
ΦKPNIH50-sap_024	CP026177	15369	17342	+	1974	CDS		Phage-related Regions			DNA cytosine methyltransferase
ΦKPNIH50-sap_025	CP026177	17491	17724	+	234	CDS		Phage-related Regions		dinI	DNA-damage-inducible protein I
ΦKPNIH50-sap_026	CP026177	18114	18710	+	597	CDS		Phage-related Regions			Phage protein
ΦKPNIH50-sap_027	CP026177	18919	19500	+	582	CDS		Phage-related Regions: DNA replication		ninG	Protein NinG
ΦKPNIH50-sap_028	CP026177	19634	20455	+	822	CDS		Phage-related Regions: Transcriptional regulation		antQ	Phage antitermination protein Q
ΦKPNIH50-sap_029	CP026177	21201	21512	+	312	CDS		Phage-related Regions: Lysis		hol	Holin
ΦKPNIH50-sap_030	CP026177	21509	22048	+	540	CDS		Phage-related Regions: Lysis		lys	Predicted lysozyme
ΦKPNIH50-sap_031	CP026177	22045	22389	+	345	CDS		Phage-related Regions		orf345	Hypothetical protein
ΦKPNIH50-sap_032	CP026177	22612	22806	+	195	CDS		Phage-related Regions			Hypothetical protein
ΦKPNIH50-sap_033	CP026177	22386	22661	+	276	CDS		Phage-related Regions			Hypothetical protein
ΦKPNIH50-sap_034	CP026177	23266	23394	+	129	CDS		Phage-related Regions			Hypothetical protein
ΦKPNIH50-sap_035	CP026177	23620	23865	+	246	CDS		Phage-related Regions			Hypothetical protein
ΦKPNIH50-sap_036	CP026177	24787	25791	+	1005	CDS		Phage-related Regions: DNA packaging and head		terS	Terminase small subunit
ΦKPNIH50-sap_037	CP026177	25769	27076	+	1308	CDS		Phage-related Regions: DNA packaging and head			Putative phage terminase
ΦKPNIH50-sap_038	CP026177	27076	28476	+	1401	CDS		Phage-related Regions: DNA packaging and head			Hypothetical protein
ΦKPNIH50-sap_039	CP026177	28460	29572	+	1113	CDS		Phage-related Regions: DNA packaging and head			Phage head morphogenesis protein
ΦKPNIH50-sap_040	CP026177	30103	30888	+	786	CDS		Phage-related Regions		orf786	Hypothetical protein
ΦKPNIH50-sap_041	CP026177	30899	31852	+	954	CDS		Phage-related Regions		yjdB	Uncharacterized conserved protein YjdB
ΦKPNIH50-sap_042	CP026177	32174	32569	+	396	CDS		Phage-related Regions			Hypothetical protein
ΦKPNIH50-sap_043	CP026177	32571	32825	+	255	CDS		Phage-related Regions			Hypothetical protein
ΦKPNIH50-sap_044	CP026177	32835	33068	+	234	CDS		Phage-related Regions			Hypothetical protein
ΦKPNIH50-sap_045	CP026177	33055	33438	+	384	CDS		Phage-related Regions			Hypothetical protein
ΦKPNIH50-sap_046	CP026177	33440	33991	+	552	CDS		Phage-related Regions			Hypothetical protein
ΦKPNIH50-sap_047	CP026177	33988	34380	+	393	CDS		Phage-related Regions			Electron transfer flavoprotein subunit beta
ΦKPNIH50-sap_048	CP026177	34404	35576	+	1173	CDS		Phage-related Regions			Ig domain-containing protein
ΦKPNIH50-sap_049	CP026177	35630	36112	+	483	CDS		Phage-related Regions			Hypothetical protein
ΦKPNIH50-sap_050	CP026177	36280	36456	+	177	CDS		Phage-related Regions			Hypothetical protein
ΦKPNIH50-sap_051	CP026177	36533	36889	+	357	CDS		Phage-related Regions			Hypothetical protein
ΦKPNIH50-sap_052	CP026177	36937	37236	+	300	pseudo		Phage-related Regions			Truncated zinc ribbon domain-containing protein (pseudogene)
ΦKPNIH50-sap_053	CP026177	37442	40096	+	2655	CDS		Phage-related Regions: Tail		tmp	Phage tail length tape-measure protein
ΦKPNIH50-sap_054	CP026177	40180	40515	+	336	CDS		Phage-related Regions: Tail		orf336	Hypothetical protein
ΦKPNIH50-sap_055	CP026177	40826	41290	+	465	CDS		Phage-related Regions: Tail			Hypothetical protein
ΦKPNIH50-sap_056	CP026177	41471	41953	+	483	CDS		Phage-related Regions: Tail		arsR	ArsR family transcriptional regulator
ΦKPNIH50-sap_057	CP026177	41963	42343	+	381	CDS		Phage-related Regions			Nitrite transporter
ΦKPNIH50-sap_058	CP026177	42340	45408	+	3069	CDS		Phage-related Regions		orf3069	Kinase
ΦKPNIH50-sap_059	CP026177	45507	47447	+	1941	CDS		Phage-related Regions			Hypothetical protein
ΦKPNIH50-sap_060	CP026177	48286	48452	+	167	pseudo		Phage-related Regions		Δhin	Truncated DNA-invertase hin (pseudogene)
ΦKPNIH50-sap_061	CP026177	48530	48952	+	423	CDS		Phage-related Regions			Hypothetical protein
ΦKPNIH50-sap_062	CP026177	49480	51388	+	1909	mobile_element		Phage-related Regions	Intron S.ma.I1	S.ma.I1	Intron: S.ma.I1
ΦKPNIH50-sap_063	CP026177	49843	51330	+	1488	CDS		Phage-related Regions	Intron S.ma.I1	retA	Reverse transcriptase
ΦKPNIH50-sap_064	CP026177	51410	51829	+	420	CDS		Phage-related Regions		umuD	DNA polymerase V subunit UmuD
ΦKPNIH50-sap_065	CP026177	51831	53096	+	1266	CDS		Phage-related Regions		umuC	DNA polymerase V subunit UmuC
ΦKPNIH50-sap_066	CP026177	53346	54440	+	1095	CDS		Phage-related Regions			Hypothetical protein
ΦKPNIH50-sap_067	CP026177	54611	54796	-	186	CDS		Phage-related Regions			Hypothetical protein
ΦKPNIH50-sap_068	CP026177	54815	55051	-	237	CDS		Phage-related Regions			Hypothetical protein
ΦKPNIH50-sap_069	CP026177	55255	55270	+	16	repeat_region		Phage-related Regions		attR	Attachment site on the right side

## Sheet: ΦKP5-sap
#locus_tag	seq_id	start	stop	strand	length	type	description	classification	group	gene	product
ΦKP5-sap_001	CP012426	1	16	+	16	repeat_region		Phage-related Regions		attL	Attachment site on the left side
ΦKP5-sap_002	CP012426	162	199	+	38	pseudo		Phage-related Regions: Lysogeny		Δint-5'	Truncated integrase (psuedogene), 5' fragment
ΦKP5-sap_003	CP012426	195	199	+	5	repeat_region		Accessory modules: IS2	IS2	DR_IS2	IS2 direct repeat
ΦKP5-sap_004	CP012426	200	1530	+	1331	mobile_element		Accessory modules: IS2	IS2	IS2	insertion sequence:IS2
ΦKP5-sap_005	CP012426	200	241	+	42	repeat_region		Accessory modules: IS2	IS2	IRL_IS2	IS2 inverted repeat left
ΦKP5-sap_006	CP012426	291	656	+	366	CDS		Accessory modules: IS2	IS2	insA	IS2 transposase InsA
ΦKP5-sap_007	CP012426	614	1519	+	906	CDS		Accessory modules: IS2	IS2	insB	IS2 transposase InsB
ΦKP5-sap_008	CP012426	1489	1530	+	42	repeat_region		Accessory modules: IS2	IS2	IRR_IS2	IS2 inverted repeat right
ΦKP5-sap_009	CP012426	1531	1535	+	5	repeat_region		Accessory modules: IS2	IS2	DR_IS2	IS2 direct repeat
ΦKP5-sap_010	CP012426	1536	2715	+	1180	pseudo		Phage-related Regions: Lysogeny		Δint-3'	Truncated integrase (psuedogene), 3' fragment
ΦKP5-sap_011	CP012426	2936	3175	-	240	CDS		Phage-related Regions: Lysogeny		orf240	Hypothetical protein
ΦKP5-sap_012	CP012426	3216	4325	-	1110	CDS		Phage-related Regions: Lysogeny		recT	Gifsy-2 prophage RecT
ΦKP5-sap_013	CP012426	4338	7376	-	3039	CDS		Phage-related Regions: Lysogeny		exo_VIII	Exodeoxyribonuclease VIII
ΦKP5-sap_014	CP012426	7514	7669	-	156	CDS		Phage-related Regions			Hypothetical protein
ΦKP5-sap_015	CP012426	7678	7869	-	192	CDS		Phage-related Regions			Hypothetical protein
ΦKP5-sap_016	CP012426	8166	8474	-	309	CDS		Phage-related Regions		orf309	Hypothetical protein
ΦKP5-sap_017	CP012426	8727	9494	+	768	mobile_element		Accessory modules: IS1T	IS1T	IS1T	Insertion sequence: IS1T
ΦKP5-sap_018	CP012426	8727	8749	+	23	repeat_region		Accessory modules: IS1T	IS1T	IRL_IS1T	IS1T inverted repeat left
ΦKP5-sap_019	CP012426	8782	9057	+	276	CDS		Accessory modules: IS1T	IS1T	insA	IS1T transposase InsA
ΦKP5-sap_020	CP012426	8955	9479	+	525	CDS		Accessory modules: IS1T	IS1T	insB	IS1T transposase InsB
ΦKP5-sap_021	CP012426	9472	9494	+	23	repeat_region		Accessory modules: IS1T	IS1T	IRR_IS1T	IS1T inverted repeat right
ΦKP5-sap_022	CP012426	9983	10378	-	396	CDS		Phage-related Regions: Transcriptional regulation		orf396	XRE family transcriptional regulator
ΦKP5-sap_023	CP012426	10483	10716	+	234	CDS		Phage-related Regions: Transcriptional regulation			Rha family transcriptional regulator
ΦKP5-sap_024	CP012426	10719	11255	+	537	CDS		Phage-related Regions		ydaT	Putative bacterial toxin ydaT
ΦKP5-sap_025	CP012426	11546	12454	+	909	CDS		Phage-related Regions			DNA-binding protein
ΦKP5-sap_026	CP012426	12457	13206	+	750	CDS		Phage-related Regions: DNA replication		dnaC	DNA replication protein DnaC
ΦKP5-sap_027	CP012426	13214	13549	+	336	CDS		Phage-related Regions			Hypothetical protein
ΦKP5-sap_028	CP012426	13542	14327	+	786	CDS		Phage-related Regions			Putative chromosome partitioning protein
ΦKP5-sap_029	CP012426	14324	14527	+	204	CDS		Phage-related Regions			Hypothetical protein
ΦKP5-sap_030	CP012426	14520	14774	+	255	CDS		Phage-related Regions			Hypothetical protein
ΦKP5-sap_031	CP012426	14771	14992	+	222	CDS		Phage-related Regions			Hypothetical protein
ΦKP5-sap_032	CP012426	14996	15424	+	429	CDS		Phage-related Regions			Hypothetical protein
ΦKP5-sap_033	CP012426	15520	15819	+	300	CDS		Phage-related Regions			Hypothetical protein
ΦKP5-sap_034	CP012426	16378	16515	-	138	CDS		Phage-related Regions			Hypothetical protein
ΦKP5-sap_035	CP012426	16570	16803	+	234	CDS		Phage-related Regions		dinI	DNA-damage-inducible protein I
ΦKP5-sap_036	CP012426	17182	17778	+	597	CDS		Phage-related Regions			Phage protein
ΦKP5-sap_037	CP012426	17981	18283	+	303	CDS		Phage-related Regions			Phage protein
ΦKP5-sap_038	CP012426	18280	18636	+	357	CDS		Phage-related Regions: DNA replication		rusA	Endodeoxyribonuclease RusA
ΦKP5-sap_039	CP012426	18752	19573	+	822	CDS		Phage-related Regions: Transcriptional regulation		antQ	Phage antitermination protein Q
ΦKP5-sap_040	CP012426	19765	19840	+	76	tRNA		Phage-related Regions			tRNA-Thr-TGT
ΦKP5-sap_041	CP012426	19908	20165	+	258	CDS		Phage-related Regions			Hypothetical protein
ΦKP5-sap_042	CP012426	21118	21429	+	312	pseudo		Phage-related Regions: Lysis		hol	Holin (pseudogene)
ΦKP5-sap_043	CP012426	21426	21965	+	540	CDS		Phage-related Regions: Lysis		lys	Predicted lysozyme
ΦKP5-sap_044	CP012426	21962	22309	+	348	CDS		Phage-related Regions		orf345	Hypothetical protein
ΦKP5-sap_045	CP012426	22306	22581	+	276	CDS		Phage-related Regions			Hypothetical protein
ΦKP5-sap_046	CP012426	22532	22726	+	195	CDS		Phage-related Regions			Hypothetical protein
ΦKP5-sap_047	CP012426	23540	23785	+	246	CDS		Phage-related Regions			Hypothetical protein
ΦKP5-sap_048	CP012426	23914	24099	+	186	CDS		Phage-related Regions			Hypothetical protein
ΦKP5-sap_049	CP012426	24648	25640	+	993	CDS		Phage-related Regions: DNA packaging and head		terS	Terminase small subunit
ΦKP5-sap_050	CP012426	25618	26925	+	1308	CDS		Phage-related Regions: DNA packaging and head			Putative phage terminase
ΦKP5-sap_051	CP012426	26925	28325	+	1401	CDS		Phage-related Regions: DNA packaging and head			Hypothetical protein
ΦKP5-sap_052	CP012426	28309	29421	+	1113	CDS		Phage-related Regions: DNA packaging and head			Phage head morphogenesis protein
ΦKP5-sap_053	CP012426	29952	30737	+	786	CDS		Phage-related Regions		orf786	Hypothetical protein
ΦKP5-sap_054	CP012426	30748	31701	+	954	CDS		Phage-related Regions		yjdB	Uncharacterized conserved protein YjdB
ΦKP5-sap_055	CP012426	32023	32418	+	396	CDS		Phage-related Regions			Hypothetical protein
ΦKP5-sap_056	CP012426	32420	32674	+	255	CDS		Phage-related Regions			Hypothetical protein
ΦKP5-sap_057	CP012426	32684	32917	+	234	CDS		Phage-related Regions			Hypothetical protein
ΦKP5-sap_058	CP012426	32904	33287	+	384	CDS		Phage-related Regions			Hypothetical protein
ΦKP5-sap_059	CP012426	33289	33840	+	552	CDS		Phage-related Regions			Hypothetical protein
ΦKP5-sap_060	CP012426	33837	34229	+	393	CDS		Phage-related Regions			Electron transfer flavoprotein subunit beta
ΦKP5-sap_061	CP012426	34253	35425	+	1173	CDS		Phage-related Regions			Ig domain-containing protein
ΦKP5-sap_062	CP012426	35479	35961	+	483	CDS		Phage-related Regions			Hypothetical protein
ΦKP5-sap_063	CP012426	36129	36305	+	177	CDS		Phage-related Regions			Hypothetical protein
ΦKP5-sap_064	CP012426	36382	36738	+	357	CDS		Phage-related Regions			Hypothetical protein
ΦKP5-sap_065	CP012426	37291	40173	+	2883	CDS		Phage-related Regions: Tail		tmp	Phage tail length tape-measure protein
ΦKP5-sap_066	CP012426	40173	40637	+	465	CDS		Phage-related Regions: Tail			Hypothetical protein
ΦKP5-sap_067	CP012426	40818	41300	+	483	CDS		Phage-related Regions: Tail		arsR	ArsR family transcriptional regulator
ΦKP5-sap_068	CP012426	41310	41690	+	381	CDS		Phage-related Regions			Nitrite transporter
ΦKP5-sap_069	CP012426	41687	44755	+	3069	CDS		Phage-related Regions		orf3069	Kinase
ΦKP5-sap_070	CP012426	44832	47984	+	3153	CDS		Phage-related Regions			Hypothetical protein
ΦKP5-sap_071	CP012426	48071	48817	-	747	CDS		Phage-related Regions			Hypothetical protein
ΦKP5-sap_072	CP012426	48828	50591	-	1764	CDS		Phage-related Regions			Hypothetical protein
ΦKP5-sap_073	CP012426	50783	51232	+	450	CDS		Phage-related Regions		hin	DNA-invertase hin
ΦKP5-sap_074	CP012426	51310	51732	+	423	CDS		Phage-related Regions			Hypothetical protein
ΦKP5-sap_075	CP012426	52282	52701	+	420	CDS		Phage-related Regions		umuD	DNA polymerase V subunit UmuD
ΦKP5-sap_076	CP012426	52703	53968	+	1266	CDS		Phage-related Regions		umuC	DNA polymerase V subunit UmuC
ΦKP5-sap_077	CP012426	54641	55549	+	909	CDS		Phage-related Regions		orf909	Reverse transcriptase
ΦKP5-sap_078	CP012426	55750	56418	-	669	CDS		Phage-related Regions			Putative SOS response associated peptidase
ΦKP5-sap_079	CP012426	56622	56637	+	16	repeat_region		Phage-related Regions		attR	Attachment site on the right side

## Sheet: Φ459-sap
#locus_tag	seq_id	start	stop	strand	length	type	description	classification	group	gene	product
Φ459-sap_001	CP018306	1	16	+	16	repeat_region		Phage-related Regions		attL	Attachment site on the left side
Φ459-sap_002	CP018306	162	1379	+	1218	CDS		Phage-related Regions: Lysogeny		int	Integrase
Φ459-sap_003	CP018306	1600	1839	-	240	CDS		Phage-related Regions: Lysogeny		orf240	Hypothetical protein
Φ459-sap_004	CP018306	1847	2155	-	309	CDS		Phage-related Regions			Hypothetical protein
Φ459-sap_005	CP018306	2152	2817	-	666	CDS		Phage-related Regions			Hypothetical protein
Φ459-sap_006	CP018306	2852	3961	-	1110	CDS		Phage-related Regions: Lysogeny		recT	Gifsy-2 prophage RecT
Φ459-sap_007	CP018306	3974	7069	-	3096	CDS		Phage-related Regions: Lysogeny		exo_VIII	Exodeoxyribonuclease VIII
Φ459-sap_008	CP018306	7210	7365	-	156	CDS		Phage-related Regions			Hypothetical protein
Φ459-sap_009	CP018306	7374	7565	-	192	CDS		Phage-related Regions			Hypothetical protein
Φ459-sap_010	CP018306	7862	8170	-	309	CDS		Phage-related Regions		orf309	Hypothetical protein
Φ459-sap_011	CP018306	8454	8657	+	204	CDS		Phage-related Regions			Hypothetical protein
Φ459-sap_012	CP018306	8678	9445	+	768	mobile_element		Accessory modules: IS1T	IS1T	IS1T	Insertion sequence: IS1T
Φ459-sap_013	CP018306	8678	8700	+	23	repeat_region		Accessory modules: IS1T	IS1T	IRL_IS1T	IS1T inverted repeat left
Φ459-sap_014	CP018306	8733	9008	+	276	CDS		Accessory modules: IS1T	IS1T	insA	IS1T transposase InsA
Φ459-sap_015	CP018306	8906	9430	+	525	CDS		Accessory modules: IS1T	IS1T	insB	IS1T transposase InsB
Φ459-sap_016	CP018306	9423	9445	+	23	repeat_region		Accessory modules: IS1T	IS1T	IRR_IS1T	IS1T inverted repeat right
Φ459-sap_017	CP018306	9903	10298	-	396	CDS		Phage-related Regions: Transcriptional regulation		orf396	XRE family transcriptional regulator
Φ459-sap_018	CP018306	10403	10636	+	234	CDS		Phage-related Regions: Transcriptional regulation			Rha family transcriptional regulator
Φ459-sap_019	CP018306	10639	11175	+	537	CDS		Phage-related Regions		ydaT	Putative bacterial toxin YdaT
Φ459-sap_020	CP018306	11466	12380	+	915	CDS		Phage-related Regions			DNA-binding protein
Φ459-sap_021	CP018306	12383	13132	+	750	CDS		Phage-related Regions: DNA replication		dnaC	DNA replication protein DnaC
Φ459-sap_022	CP018306	13140	13475	+	336	CDS		Phage-related Regions			Hypothetical protein
Φ459-sap_023	CP018306	13468	14253	+	786	CDS		Phage-related Regions			Putative chromosome partitioning protein
Φ459-sap_024	CP018306	14250	14453	+	204	CDS		Phage-related Regions			Hypothetical protein
Φ459-sap_025	CP018306	14446	14700	+	255	CDS		Phage-related Regions			Hypothetical protein
Φ459-sap_026	CP018306	14697	14918	+	222	CDS		Phage-related Regions			Hypothetical protein
Φ459-sap_027	CP018306	14922	15350	+	429	CDS		Phage-related Regions			Hypothetical protein
Φ459-sap_028	CP018306	15446	15745	+	300	CDS		Phage-related Regions			Hypothetical protein
Φ459-sap_029	CP018306	16305	16442	-	138	CDS		Phage-related Regions			Hypothetical protein
Φ459-sap_030	CP018306	16497	16730	+	234	CDS		Phage-related Regions		dinI	DNA-damage-inducible protein I
Φ459-sap_031	CP018306	17108	17704	+	597	CDS		Phage-related Regions			Phage protein
Φ459-sap_032	CP018306	17907	18209	+	303	CDS		Phage-related Regions			Phage protein
Φ459-sap_033	CP018306	18206	18574	+	369	CDS		Phage-related Regions: DNA replication		rusA	Endodeoxyribonuclease RusA
Φ459-sap_034	CP018306	18571	19353	+	783	CDS		Phage-related Regions: Transcriptional regulation		antQ	Phage antitermination protein Q
Φ459-sap_035	CP018306	19507	19764	+	258	CDS		Phage-related Regions			Hypothetical protein
Φ459-sap_036	CP018306	20716	21027	+	312	CDS		Phage-related Regions: Lysis		hol	Holin
Φ459-sap_037	CP018306	21024	21563	+	540	CDS		Phage-related Regions: Lysis		lys	Predicted lysozyme
Φ459-sap_038	CP018306	21560	21904	+	345	CDS		Phage-related Regions		orf345	Hypothetical protein
Φ459-sap_039	CP018306	21901	22176	+	276	CDS		Phage-related Regions			Hypothetical protein
Φ459-sap_040	CP018306	22127	22321	+	195	CDS		Phage-related Regions			Hypothetical protein
Φ459-sap_041	CP018306	23266	24270	+	1005	CDS		Phage-related Regions: DNA packaging and head		terS	Terminase small subunit
Φ459-sap_042	CP018306	24248	25555	+	1308	CDS		Phage-related Regions: DNA packaging and head			Putative phage terminase
Φ459-sap_043	CP018306	25555	26955	+	1401	CDS		Phage-related Regions: DNA packaging and head			Hypothetical protein
Φ459-sap_044	CP018306	26939	28051	+	1113	CDS		Phage-related Regions: DNA packaging and head			Phage head morphogenesis protein
Φ459-sap_045	CP018306	28582	29367	+	786	CDS		Phage-related Regions		orf786	Hypothetical protein
Φ459-sap_046	CP018306	29378	30331	+	954	CDS		Phage-related Regions		yjdB	Uncharacterized conserved protein YjdB
Φ459-sap_047	CP018306	30653	31048	+	396	CDS		Phage-related Regions			Hypothetical protein
Φ459-sap_048	CP018306	31050	31304	+	255	CDS		Phage-related Regions			Hypothetical protein
Φ459-sap_049	CP018306	31314	31547	+	234	CDS		Phage-related Regions			Hypothetical protein
Φ459-sap_050	CP018306	31534	31917	+	384	CDS		Phage-related Regions			Hypothetical protein
Φ459-sap_051	CP018306	31919	32470	+	552	CDS		Phage-related Regions			Hypothetical protein
Φ459-sap_052	CP018306	32467	32859	+	393	CDS		Phage-related Regions			Electron transfer flavoprotein subunit beta
Φ459-sap_053	CP018306	32883	34055	+	1173	CDS		Phage-related Regions			Ig domain-containing protein
Φ459-sap_054	CP018306	34109	34591	+	483	CDS		Phage-related Regions			Hypothetical protein
Φ459-sap_055	CP018306	34759	34935	+	177	CDS		Phage-related Regions			Hypothetical protein
Φ459-sap_056	CP018306	35012	35368	+	357	CDS		Phage-related Regions			Hypothetical protein
Φ459-sap_057	CP018306	35920	38817	+	2898	CDS		Phage-related Regions: Tail		tmp	Phage tail length tape-measure protein
Φ459-sap_058	CP018306	38901	39236	+	336	CDS		Phage-related Regions: Tail		orf336	Hypothetical protein
Φ459-sap_059	CP018306	39552	40025	+	474	CDS		Phage-related Regions: Tail			Hypothetical protein
Φ459-sap_060	CP018306	40012	40494	+	483	CDS		Phage-related Regions: Tail		arsR	ArsR family transcriptional regulator
Φ459-sap_061	CP018306	40504	40884	+	381	CDS		Phage-related Regions			Nitrite transporter
Φ459-sap_062	CP018306	40881	43949	+	3069	CDS		Phage-related Regions		orf3069	Kinase
Φ459-sap_063	CP018306	44105	45982	+	1878	misc_feature		Phage-related Regions		cotH	Spore coat protein CotH
Φ459-sap_064	CP018306	45995	47116	+	1122	CDS		Phage-related Regions			Hypothetical protein
Φ459-sap_065	CP018306	47131	47376	+	246	CDS		Phage-related Regions			Hypothetical protein
Φ459-sap_066	CP018306	47663	48085	+	423	CDS		Phage-related Regions			Hypothetical protein
Φ459-sap_067	CP018306	48624	49043	+	420	CDS		Phage-related Regions		umuD	DNA polymerase V subunit UmuD
Φ459-sap_068	CP018306	49045	50310	+	1266	CDS		Phage-related Regions		umuC	DNA polymerase V subunit UmuC
Φ459-sap_069	CP018306	50986	51660	-	675	CDS		Phage-related Regions			SOS response associated peptidase
Φ459-sap_070	CP018306	51864	51879	+	16	repeat_region		Phage-related Regions		attR	Attachment site on the right side

[truncated: 13 more sheets: Φ911021-sap, Φ675920-sap, Φ20079-sap, ΦKPNIH39-sap, Φ721005-sap, ΦKPNIH36-sap, ΦBAA2146-sap, ΦGOS442-sap, ΦINF164-sap, Φ19051-sap, Tn1696, GIsul2, 纳入分析的原噬菌体骨架区序列比对表]
